# Supplementary material for: Generalisable deep learning method for mammographic density prediction across imaging techniques and self-reported race
Source: Commun Med (Lond). 2024 Feb 19;4:21. doi: 10.1038/s43856-024-00446-6 (PMC10876691; doi:10.1038/s43856-024-00446-6)
Supplement: Supplementary file 3 — Supplementary Data [file 43856_2024_446_MOESM3_ESM.xlsx]

## Sheet: Figure 2
x_coordinates	2DS-kde	FFDM-kde
-100	3.97145e-120	1.91536e-148
-99	8.79469e-118	1.48066e-145
-98	1.84469e-115	1.07061e-142
-97	3.66484e-113	7.24069e-140
-96	6.89632e-111	4.58038e-137
-95	1.22917e-108	2.71017e-134
-94	2.07508e-106	1.4999e-131
-93	3.3181e-104	7.76432e-129
-92	5.02544e-102	3.75938e-126
-91	7.20925e-100	1.70256e-123
-90	9.79573e-98	7.21209e-121
-89	1.26071e-95	2.85754e-118
-88	1.53682e-93	1.059e-115
-87	1.77445e-91	3.67092e-113
-86	1.94059e-89	1.19021e-110
-85	2.01019e-87	3.6095e-108
-84	1.97229e-85	1.02387e-105
-83	1.83288e-83	2.71651e-103
-82	1.61336e-81	6.74145e-101
-81	1.34512e-79	1.56483e-98
-80	1.06223e-77	3.39746e-96
-79	7.94533e-76	6.89945e-94
-78	5.62906e-74	1.31053e-91
-77	3.77739e-72	2.32837e-89
-76	2.40094e-70	3.86929e-87
-75	1.44545e-68	6.01426e-85
-74	8.24244e-67	8.74393e-83
-73	4.45187e-65	1.18906e-80
-72	2.27752e-63	1.51242e-78
-71	1.10361e-61	1.79935e-76
-70	5.06525e-60	2.00231e-74
-69	2.20202e-58	2.0841e-72
-68	9.06723e-57	2.02899e-70
-67	3.53641e-55	1.84763e-68
-66	1.30643e-53	1.5737e-66
-65	4.57133e-52	1.25372e-64
-64	1.51508e-50	9.34228e-63
-63	4.75622e-49	6.51145e-61
-62	1.41425e-47	4.24498e-59
-61	3.98313e-46	2.58849e-57
-60	1.06258e-44	1.47635e-55
-59	2.68493e-43	7.87602e-54
-58	6.42603e-42	3.93003e-52
-57	1.45677e-40	1.83425e-50
-56	3.12807e-39	8.00744e-49
-55	6.36211e-38	3.26965e-47
-54	1.22565e-36	1.24877e-45
-53	2.2365e-35	4.46103e-44
-52	3.86557e-34	1.4906e-42
-51	6.32849e-33	4.65866e-41
-50	9.81359e-32	1.36186e-39
-49	1.44145e-30	3.72373e-38
-48	2.00546e-29	9.52348e-37
-47	2.64285e-28	2.27817e-35
-46	3.29896e-27	5.09741e-34
-45	3.90057e-26	1.06681e-32
-44	4.36844e-25	2.08831e-31
-43	4.63419e-24	3.82364e-30
-42	4.65664e-23	6.54834e-29
-41	4.43223e-22	1.04896e-27
-40	3.99599e-21	1.57166e-26
-39	3.41257e-20	2.20258e-25
-38	2.76055e-19	2.88721e-24
-37	2.11528e-18	3.53995e-23
-36	1.53533e-17	4.05966e-22
-35	1.0556e-16	4.35466e-21
-34	6.87477e-16	4.3691e-20
-33	4.24119e-15	4.10018e-19
-32	2.47849e-14	3.59904e-18
-31	1.37202e-13	2.9549e-17
-30	7.1947e-13	2.2692e-16
-29	3.57392e-12	1.62996e-15
-28	1.68176e-11	1.0951e-14
-27	7.49675e-11	6.88188e-14
-26	3.16576e-10	4.04514e-13
-25	1.26644e-09	2.22401e-12
-24	4.79953e-09	1.14371e-11
-23	1.72317e-08	5.50141e-11
-22	5.86113e-08	2.47521e-10
-21	1.88872e-07	1.04168e-09
-20	5.76629e-07	4.10062e-09
-19	1.66794e-06	1.50994e-08
-18	4.57122e-06	5.20087e-08
-17	1.18705e-05	1.67577e-07
-16	2.92083e-05	5.0512e-07
-15	6.81031e-05	1.42445e-06
-14	0.000150479	3.75853e-06
-13	0.000315107	9.28039e-06
-12	0.00062539	2.14478e-05
-11	0.00117651	4.64084e-05
-10	0.00209815	9.40571e-05
-9	0.00354761	0.000178661
-8	0.0056881	0.000318338
-7	0.00865005	0.000532712
-6	0.0124797	0.000838636
-5	0.0170869	0.0012449
-4	0.0222116	0.00174785
-3	0.0274276	0.00233021
-2	0.0321955	0.00296405
-1	0.035959	0.00361691
0	0.038262	0.00425806
1	0.0388514	0.00486206
2	0.0377324	0.0054098
3	0.0351592	0.00589097
4	0.0315645	0.00631349
5	0.027455	0.00672216
6	0.0233052	0.00722101
7	0.0194794	0.00798528
8	0.0161969	0.00924639
9	0.0135376	0.0112396
10	0.0114757	0.0141192
11	0.00992205	0.0178675
12	0.00876417	0.0222326
13	0.00789348	0.0267342
14	0.00722028	0.0307497
15	0.00667839	0.0336636
16	0.00622345	0.0350308
17	0.00582834	0.0346943
18	0.00547801	0.0328128
19	0.0051649	0.0297941
20	0.00488538	0.0261647
21	0.00463734	0.0224298
22	0.00441873	0.018971
23	0.00422694	0.0160042
24	0.00405877	0.0135938
25	0.00391072	0.0116989
26	0.0037794	0.0102272
27	0.00366183	0.00907632
28	0.0035556	0.00815874
29	0.00345886	0.00740965
30	0.00337019	0.00678568
31	0.0032884	0.00625929
32	0.00321247	0.00581288
33	0.00314146	0.0054343
34	0.00307456	0.00511394
35	0.00301114	0.00484334
36	0.00295083	0.00461458
37	0.0028936	0.00442027
38	0.00283975	0.00425378
39	0.00278986	0.00410943
40	0.00274473	0.00398261
41	0.00270524	0.00386971
42	0.0026722	0.00376795
43	0.00264622	0.00367515
44	0.0026276	0.00358949
45	0.00261626	0.00350937
46	0.00261181	0.00343344
47	0.00261369	0.00336076
48	0.00262139	0.00329101
49	0.00263474	0.00322475
50	0.00265419	0.0031633
51	0.002681	0.00310852
52	0.00271735	0.00306222
53	0.00276623	0.00302568
54	0.00283107	0.00299928
55	0.00291505	0.00298255
56	0.00302022	0.00297444
57	0.0031464	0.00297398
58	0.00329026	0.00298081
59	0.00344491	0.0029956
60	0.00360004	0.00302032
61	0.0037431	0.00305811
62	0.00386114	0.00311301
63	0.00394301	0.0031893
64	0.00398145	0.00329052
65	0.00397439	0.00341813
66	0.00392513	0.00356995
67	0.0038414	0.00373902
68	0.00373364	0.00391327
69	0.00361299	0.00407665
70	0.00348946	0.00421169
71	0.0033708	0.00430301
72	0.00326208	0.00434077
73	0.00316583	0.00432281
74	0.00308257	0.00425495
75	0.00301154	0.00414918
76	0.00295126	0.00402062
77	0.00290007	0.00388418
78	0.00285646	0.00375199
79	0.00281923	0.00363211
80	0.00278757	0.00352846
81	0.00276097	0.00344169
82	0.00273911	0.00337031
83	0.00272171	0.00331191
84	0.00270836	0.00326393
85	0.00269853	0.00322417
86	0.00269158	0.00319102
87	0.00268686	0.00316344
88	0.00268387	0.00314083
89	0.00268237	0.00312283
90	0.00268246	0.00310912
91	0.00268459	0.00309933
92	0.00268953	0.00309304
93	0.0026982	0.00308991
94	0.00271154	0.00308982
95	0.00273037	0.00309308
96	0.00275519	0.00310039
97	0.0027861	0.00311272
98	0.00282279	0.00313111
99	0.00286459	0.00315641
100	0.00291068	0.00318914
101	0.00296027	0.00322948
102	0.00301283	0.00327733
103	0.00306826	0.00333247
104	0.00312699	0.00339463
105	0.00318991	0.00346357
106	0.00325839	0.00353916
107	0.00333415	0.0036215
108	0.00341937	0.00371109
109	0.00351682	0.00380918
110	0.0036302	0.0039181
111	0.00376475	0.00404183
112	0.00392802	0.00418677
113	0.00413085	0.00436279
114	0.00438834	0.00458478
115	0.0047203	0.00487429
116	0.00515058	0.00526079
117	0.00570439	0.00578095
118	0.00640285	0.00647431
119	0.00725486	0.00737349
120	0.00824726	0.00848892
121	0.00933606	0.00979075
122	0.010442	0.011194
123	0.0114545	0.0125552
124	0.0122449	0.013687
125	0.0126892	0.0143928
126	0.0126937	0.014513
127	0.0122182	0.0139697
128	0.0112874	0.0127931
129	0.009989	0.0111183
130	0.00845576	0.00915308
131	0.00683911	0.0071278
132	0.00528064	0.00524503
133	0.00388976	0.00364414
134	0.00273202	0.00238908
135	0.00182892	0.00147723
136	0.0011666	0.000861155
137	0.000708861	0.000473157
138	0.000410248	0.000244972
139	0.000226118	0.000119492
140	0.000118692	5.4904e-05
141	5.9338e-05	2.3761e-05
142	2.82586e-05	9.68462e-06
143	1.2824e-05	3.7173e-06
144	5.54868e-06	1.34363e-06
145	2.291e-06	4.57321e-07
146	9.03816e-07	1.46569e-07
147	3.41314e-07	4.42321e-08
148	1.23695e-07	1.2569e-08
149	4.31677e-08	3.36305e-09
150	1.45695e-08	8.47287e-10
151	4.77969e-09	2.00998e-10
152	1.53226e-09	4.48967e-11
153	4.82268e-10	9.44262e-12
154	1.49492e-10	1.86989e-12
155	4.56663e-11	3.48636e-13
156	1.37194e-11	6.11988e-14
157	4.03629e-12	1.01136e-14
158	1.15653e-12	1.57335e-15
159	3.20902e-13	2.30394e-16
160	8.57749e-14	3.17539e-17
161	2.19901e-14	4.11866e-18
162	5.38865e-15	5.0268e-19
163	1.25892e-15	5.77223e-20
164	2.79873e-16	6.23513e-21
165	5.91253e-17	6.33473e-22
166	1.18582e-17	6.05224e-23
167	2.2563e-18	5.43668e-24
168	4.07102e-19	4.59094e-25
169	6.96289e-20	3.64367e-26
170	1.12864e-20	2.71747e-27
171	1.7335e-21	1.90414e-28
172	2.52261e-22	1.25332e-29
173	3.47772e-23	7.74769e-31
174	4.54186e-24	4.49732e-32
175	5.61886e-25	2.45093e-33
176	6.58454e-26	1.2538e-34
177	7.30898e-27	6.01974e-36
178	7.68484e-28	2.71212e-37
179	7.65342e-29	1.14645e-38
180	7.21964e-30	4.54623e-40
181	6.45077e-31	1.69099e-41
182	5.45937e-32	5.89877e-43
183	4.3763e-33	1.92956e-44
184	3.3228e-34	5.91805e-46
185	2.38964e-35	1.70165e-47
186	1.62776e-36	4.58654e-49
187	1.05022e-37	1.15871e-50
188	6.41804e-39	2.74344e-52
189	3.71495e-40	6.08702e-54
190	2.03673e-41	1.2655e-55
191	1.05766e-42	2.46504e-57
192	5.20218e-44	4.49841e-59
193	2.42357e-45	7.69003e-61
194	1.06944e-46	1.2314e-62
195	4.46979e-48	1.84687e-64
196	1.76948e-49	2.59424e-66
197	6.63492e-51	3.41265e-68
198	2.35643e-52	4.20389e-70
199	7.9269e-54	4.84911e-72
200	2.5257e-55	5.23719e-74
201	7.62236e-57	5.29585e-76
202	2.17885e-58	5.0136e-78
203	5.89921e-60	4.44344e-80
204	1.51283e-61	3.68656e-82
205	3.67466e-63	2.86311e-84
206	8.4542e-65	2.08136e-86
207	1.84229e-66	1.41623e-88
208	3.80253e-68	9.01939e-91
209	7.43392e-70	5.37605e-93
210	1.37655e-71	2.99899e-95
211	2.41432e-73	1.56566e-97
212	4.01078e-75	7.64926e-100
213	6.31091e-77	3.49723e-102
214	9.40555e-79	1.49624e-104
215	1.32772e-80	5.99015e-107
216	1.77524e-82	2.244e-109
217	2.24822e-84	7.86585e-112
218	2.69681e-86	2.57986e-114
219	3.06401e-88	7.9171e-117
220	3.29731e-90	2.27324e-119
221	3.36093e-92	6.10697e-122
222	3.24481e-94	1.53497e-124
223	2.96721e-96	3.60961e-127
224	2.57002e-98	7.94144e-130
225	2.1084e-100	1.6346e-132
226	1.63833e-102	3.14767e-135
227	1.20581e-104	5.67058e-138
228	8.40591e-107	9.557e-141
229	5.55036e-109	1.50683e-143
230	3.47126e-111	2.22256e-146
231	2.05628e-113	3.06678e-149
232	1.15374e-115	3.95866e-152
233	6.13143e-118	4.78019e-155
234	3.08635e-120	5.39972e-158
235	1.4715e-122	5.70588e-161
236	6.64512e-125	5.64021e-164
237	2.84234e-127	5.21539e-167
238	1.15154e-129	4.51122e-170
239	4.41886e-132	3.65018e-173
240	1.6061e-134	2.76277e-176
241	5.52921e-137	1.95607e-179
242	1.80295e-139	1.29547e-182
243	5.56844e-142	8.02558e-186
244	1.62897e-144	4.65079e-189
245	4.5136e-147	2.52102e-192
246	1.18457e-149	1.27827e-195
247	2.94463e-152	6.06273e-199
248	6.93313e-155	2.68973e-202
249	1.54617e-157	1.1162e-205
250	3.26599e-160	4.33278e-209
251	6.53433e-163	1.5732e-212
252	1.23828e-165	5.34305e-216
253	2.22261e-168	1.6974e-219
254	3.77868e-171	5.0439e-223
255	6.08478e-174	1.40196e-226
256	9.28068e-177	3.64495e-230
257	1.34074e-179	8.86404e-234
258	1.83459e-182	2.01631e-237
259	2.37773e-185	4.29007e-241
260	2.91887e-188	8.53799e-245
261	3.39389e-191	1.58938e-248
262	3.73775e-194	2.76747e-252
263	3.89899e-197	4.50733e-256
264	3.85233e-200	6.8665e-260
265	3.60516e-203	9.78435e-264
266	3.19562e-206	1.30409e-267
267	2.68297e-209	1.62578e-271
268	2.13356e-212	1.89582e-275
269	1.60703e-215	2.0678e-279
270	1.1465e-218	2.10959e-283
271	7.74734e-222	2.0131e-287
272	4.95862e-225	1.79685e-291
273	3.00606e-228	1.50014e-295
274	1.7261e-231	1.17147e-299
275	9.38777e-235	8.5567e-304
276	4.83603e-238	5.84599e-308
277	2.35964e-241	3.735816718305e-312
278	1.09051e-244	2.2329992e-316
279	4.7736e-248	1.2465e-320
280	1.9792e-251	0
281	7.77258e-255	0
282	2.89114e-258	0
283	1.0186e-261	0
284	3.39911e-265	0
285	1.07438e-268	0
286	3.21648e-272	0
287	9.12079e-276	0
288	2.44971e-279	0
289	6.23197e-283	0
290	1.50164e-286	0
291	3.42717e-290	0
292	7.40859e-294	0
293	1.51693e-297	0
294	2.94187e-301	0
295	5.40396e-305	0
296	0	0
297	1.549451859016e-312	0
298	2.4185515e-316	0
299	3.5756e-320	0
300	5e-324	0

## Sheet: Figure 3 a-b
tsne_x	tsne_y	density	race
50.5751	-7.34926	BIRADS B	White
38.4195	6.36311	BIRADS B	Black
13.7836	48.3324	BIRADS C	White
7.78375	-6.19324	BIRADS B	Black
-9.51857	25.99	BIRADS C	Asian
-17.69	83.4591	BIRADS D	Asian
-29.2452	-35.4665	BIRADS C	White
27.6014	5.75662	BIRADS B	White
58.6479	12.6811	BIRADS A	Black
-24.1285	85.4817	BIRADS D	White
36.2931	47.7275	BIRADS B	Black
33.557	-18.6076	BIRADS B	White
-17.1061	42.494	BIRADS C	Asian
76.0406	-18.5808	BIRADS B	Black
-49.8187	5.34457	BIRADS C	Asian
-24.1912	-1.8654	BIRADS C	White
-53.1717	-19.3491	BIRADS C	Black
18.1835	56.4103	BIRADS C	White
21.4523	49.3424	BIRADS C	White
18.5772	19.1048	BIRADS B	White
-49.7789	-8.37426	BIRADS C	White
-22.2237	42.4727	BIRADS C	White
-7.07692	46.0402	BIRADS C	White
53.7295	54.8261	BIRADS A	Black
18.6655	-7.23215	BIRADS B	Black
-68.6889	23.3442	BIRADS D	Black
38.0417	-50.2419	BIRADS B	White
26.9775	4.13905	BIRADS B	Black
18.3318	54.8539	BIRADS C	White
-68.5735	35.9024	BIRADS C	White
30.5025	32.5201	BIRADS B	White
-39.1601	9.66105	BIRADS C	White
48.5262	25.7689	BIRADS B	White
56.992	-13.3609	BIRADS B	White
3.98503	-26.9403	BIRADS B	Black
81.4737	-19.2657	BIRADS A	Black
-32.6859	62.5225	BIRADS C	White
84.6936	24.6237	BIRADS A	Black
27.3669	7.11955	BIRADS B	White
18.1502	-27.897	BIRADS B	Black
33.1172	-17.4338	BIRADS B	Black
-0.568247	-39.8904	BIRADS C	White
50.9975	-4.40349	BIRADS A	Black
-25.4617	-2.20224	BIRADS C	Black
-14.7953	17.5421	BIRADS C	Black
-66.343	28.1291	BIRADS C	Black
81.063	19.7702	BIRADS A	Black
38.8132	-60.9182	BIRADS A	Black
-30.8714	-7.00927	BIRADS C	Black
14.601	14.5798	BIRADS B	Black
18.6635	-67.4339	BIRADS A	Black
29.069	-41.1472	BIRADS B	Black
-57.4193	3.34198	BIRADS C	Asian
-26.5816	28.1161	BIRADS C	Black
-31.9148	-58.0231	BIRADS B	White
80.6641	-8.74947	BIRADS A	White
-42.1316	11.835	BIRADS C	White
-1.40775	-39.5325	BIRADS B	Black
62.8521	-35.0638	BIRADS A	Black
74.923	18.1311	BIRADS A	Black
19.3726	2.2848	BIRADS B	White
80.5922	-18.0993	BIRADS A	Black
-8.59102	7.63683	BIRADS C	White
28.1354	25.4303	BIRADS B	Black
-3.0708	-29.2097	BIRADS B	White
56.7528	18.0893	BIRADS B	Black
-65.9147	48.1758	BIRADS D	Asian
49.2272	-55.3406	BIRADS A	Black
-53.1229	-36.3393	BIRADS C	Black
8.25594	10.4689	BIRADS B	White
34.5538	9.71521	BIRADS B	Black
41.4829	16.521	BIRADS B	Black
-37.8625	8.39054	BIRADS C	White
0.53825	31.7566	BIRADS C	Black
-42.0994	-28.0098	BIRADS C	Black
11.9478	30.5526	BIRADS B	Black
-12.1259	75.1634	BIRADS D	White
-62.8102	16.6963	BIRADS C	White
-7.75846	51.0652	BIRADS C	White
-36.7763	45.9637	BIRADS C	Black
-46.2894	12.8122	BIRADS C	Asian
49.8383	3.15628	BIRADS B	Black
22.1563	42.4642	BIRADS C	Black
-34.2005	32.9143	BIRADS C	White
29.499	-34.5742	BIRADS B	Black
42.0933	-31.7028	BIRADS B	Black
50.2344	42.4523	BIRADS B	White
33.2819	-49.49	BIRADS B	Black
4.65011	26.2321	BIRADS C	Black
-16.7479	11.498	BIRADS C	White
-9.09061	-74.1013	BIRADS B	Black
39.2291	52.9211	BIRADS C	White
-51.4746	24.3468	BIRADS C	Black
34.1486	44.1418	BIRADS B	Black
-58.1602	32.9949	BIRADS C	Black
-2.23174	6.64049	BIRADS C	White
20.3486	50.9164	BIRADS C	White
12.5064	25.6219	BIRADS B	Black
23.229	-23.068	BIRADS B	Black
-67.9026	7.60763	BIRADS C	White
53.1902	50.4225	BIRADS B	Black
2.28718	-0.973486	BIRADS B	Black
-59.8841	24.3285	BIRADS C	White
55.1633	-18.1409	BIRADS B	Black
81.1008	5.25498	BIRADS A	Black
-72.6898	33.2088	BIRADS C	Black
-15.9563	-29.3714	BIRADS C	Black
10.488	-22.6655	BIRADS B	White
-5.75955	50.4541	BIRADS C	White
86.112	-10.718	BIRADS A	Black
59.718	-37.9808	BIRADS B	Black
-46.6362	-30.025	BIRADS B	White
60.1599	-42.4379	BIRADS A	White
-67.1177	-22.78	BIRADS C	White
-0.649443	-71.9139	BIRADS B	Black
7.46523	-28.6054	BIRADS B	White
26.6149	-46.4593	BIRADS B	White
55.335	-26.5282	BIRADS A	White
-2.52541	4.26646	BIRADS B	White
6.8173	-63.1571	BIRADS B	Black
55.67	3.10799	BIRADS B	Black
44.5638	22.744	BIRADS B	Black
-59.7038	41.8758	BIRADS C	Black
30.5029	-0.932284	BIRADS B	Black
29.2291	12.2223	BIRADS B	Black
77.281	-0.473155	BIRADS A	Black
12.4865	-74.4454	BIRADS B	Black
-15.157	82.8155	BIRADS D	White
-1.49252	-42.4994	BIRADS B	Black
-0.581799	-30.0781	BIRADS B	White
60.663	1.89178	BIRADS B	White
-15.508	53.9647	BIRADS D	Black
-7.32587	44.0031	BIRADS C	Black
-23.7122	61.117	BIRADS C	Black
40.8921	-18.9331	BIRADS B	White
-26.1585	21.3119	BIRADS C	White
57.6161	2.60091	BIRADS A	White
53.5121	-35.3067	BIRADS B	White
28.5879	-44.9866	BIRADS B	White
29.1524	5.13634	BIRADS B	Black
18.7858	13.6642	BIRADS B	White
-36.3914	26.1722	BIRADS C	White
-27.1128	-59.2265	BIRADS B	Asian
-10.0736	39.6822	BIRADS C	Asian
-8.77817	-20.5928	BIRADS C	White
53.8656	25.0947	BIRADS B	White
20.6164	-72.0419	BIRADS A	Black
40.5305	22.2286	BIRADS B	White
67.3171	-31.3533	BIRADS A	Black
53.2259	-20.8674	BIRADS A	Black
4.79976	46.512	BIRADS C	Black
-17.4007	-25.789	BIRADS C	Asian
41.3069	-4.14164	BIRADS C	White
77.6635	-12.8407	BIRADS A	White
34.608	-8.37089	BIRADS B	Black
75.3031	19.179	BIRADS A	Black
80.4793	18.186	BIRADS A	Black
15.5463	41.8361	BIRADS C	Black
-34.0899	51.5954	BIRADS D	White
-35.7204	-8.76129	BIRADS C	White
-38.313	66.9056	BIRADS D	White
0.714889	-11.2787	BIRADS B	White
44.0059	-19.2697	BIRADS B	Black
10.2661	-24.161	BIRADS B	Black
-21.7764	63.5706	BIRADS D	Black
58.5932	-1.12469	BIRADS B	Black
-16.8243	-39.3946	BIRADS C	White
55.865	32.9453	BIRADS B	Black
-43.9566	12.1949	BIRADS C	Asian
76.6628	1.52538	BIRADS A	Black
49.3986	51.9747	BIRADS A	Black
-25.96	67.5819	BIRADS D	Asian
70.8008	1.54388	BIRADS A	Black
-34.4077	-11.8455	BIRADS B	Black
-7.64137	-15.6577	BIRADS B	White
2.34817	-23.7889	BIRADS C	White
-0.0102225	-38.6764	BIRADS C	White
-52.9635	1.0364	BIRADS C	White
78.9901	-17.8273	BIRADS A	Black
5.49957	36.372	BIRADS C	White
19.4076	5.45454	BIRADS B	Black
62.5604	2.52992	BIRADS B	White
14.633	24.5148	BIRADS C	White
19.6487	-6.50868	BIRADS B	Black
2.10259	15.1353	BIRADS C	Black
54.8051	-22.6031	BIRADS B	Black
28.0065	-45.808	BIRADS B	White
-41.5763	78.5465	BIRADS D	Black
-69.9779	33.1827	BIRADS D	Asian
-34.1121	49.9004	BIRADS C	Black
-33.9232	19.2592	BIRADS C	White
-42.2205	20.1598	BIRADS C	Black
67.0771	-32.5754	BIRADS B	Black
23.7289	-19.605	BIRADS B	Black
20.9188	-9.99064	BIRADS B	White
24.8117	-38.5881	BIRADS A	White
51.93	-2.45983	BIRADS B	Black
2.67926	-50.6509	BIRADS B	Black
-56.7346	-13.1017	BIRADS C	White
49.6438	11.2505	BIRADS B	Black
12.8964	-4.91418	BIRADS B	White
40.073	8.51007	BIRADS B	Black
28.7764	42.9547	BIRADS B	Black
-32.1131	5.90189	BIRADS C	Black
34.3515	20.5039	BIRADS B	White
8.7516	41.648	BIRADS C	White
63.1974	-37.7116	BIRADS B	White
60.4786	26.0654	BIRADS A	Black
38.1982	48.5585	BIRADS B	White
-43.6298	21.8742	BIRADS C	Asian
28.0826	-51.6892	BIRADS B	White
-50.8809	20.2996	BIRADS C	White
61.7365	1.70245	BIRADS A	Asian
20.1906	-49.6569	BIRADS B	Black
-62.2116	28.2715	BIRADS C	Asian
-13.8151	-38.6593	BIRADS B	Black
-0.276526	4.37638	BIRADS B	White
-21.5346	70.1661	BIRADS D	White
31.3499	-55.0887	BIRADS B	White
-42.6657	64.4612	BIRADS C	Black
-14.6719	31.3195	BIRADS C	Asian
-21.4692	-7.59726	BIRADS C	Asian
-44.5617	72.9189	BIRADS D	Asian
-45.8881	-40.6676	BIRADS C	Asian
84.9224	-11.3127	BIRADS A	Black
-34.4688	-18.0708	BIRADS C	Black
-17.8895	0.753874	BIRADS C	Black
-39.8955	2.68459	BIRADS C	White
-9.18936	19.105	BIRADS C	White
-23.2773	78.3848	BIRADS D	White
1.71462	-23.0447	BIRADS B	Black
28.3021	27.8734	BIRADS B	Black
-8.77211	-21.0127	BIRADS C	Black
5.2185	-4.70299	BIRADS B	Black
-37.7314	43.1474	BIRADS D	Black
-16.7397	86.0208	BIRADS D	Asian
77.9129	-12.2458	BIRADS A	White
-16.1815	-32.6311	BIRADS C	Black
33.3208	18.7248	BIRADS B	Black
55.3411	54.101	BIRADS A	Black
55.9763	7.98541	BIRADS A	White
40.1982	-5.03037	BIRADS B	Black
39.1986	-38.2313	BIRADS B	Black
7.07071	-11.211	BIRADS B	Black
-7.04473	-16.9114	BIRADS B	White
-71.2024	-8.26078	BIRADS C	Black
29.8003	-29.7529	BIRADS B	Black
38.5031	-61.8141	BIRADS A	Black
47.2458	-32.2707	BIRADS A	Black
58.1737	-48.8504	BIRADS A	White
55.7478	-49.6089	BIRADS A	White
64.3039	35.5273	BIRADS A	Black
-27.8315	-32.205	BIRADS B	White
-35.3601	-8.88898	BIRADS C	White
-67.1139	-13.7214	BIRADS C	White
43.5978	-19.9425	BIRADS B	White
-21.5062	-63.8252	BIRADS B	White
-5.22645	-59.3998	BIRADS B	Black
-64.0773	24.2155	BIRADS C	Black
16.8012	-54.7584	BIRADS B	White
1.63567	12.7206	BIRADS C	White
-28.4218	-23.5216	BIRADS C	White
-17.9497	39.0778	BIRADS C	White
35.4653	12.0542	BIRADS B	White
-46.6569	49.2895	BIRADS D	White
-26.0894	8.48595	BIRADS B	Black
-17.5444	-27.8938	BIRADS B	White
-33.8104	19.4065	BIRADS C	White
72.4128	-6.09742	BIRADS A	Black
59.2257	36.1092	BIRADS B	White
-27.3332	3.94441	BIRADS C	White
-60.1725	-17.1656	BIRADS C	Asian
-21.2447	25.8204	BIRADS C	Black
-8.10777	6.264	BIRADS C	White
66.753	-32.4484	BIRADS A	White
-74.431	-32.0744	BIRADS D	Black
57.3982	-12.9409	BIRADS B	White
-27.8689	11.176	BIRADS C	White
-11.1637	-17.5562	BIRADS B	Black
-16.5238	42.7671	BIRADS C	Black
-48.7427	20.9924	BIRADS C	White
23.0741	32.7893	BIRADS C	White
23.2169	42.0729	BIRADS B	Black
39.6291	-47.0954	BIRADS B	Black
-45.6918	3.05546	BIRADS C	White
-7.14695	57.7262	BIRADS D	White
-38.8261	-13.4472	BIRADS C	Black
72.74	21.826	BIRADS A	Black
41.8271	-4.63689	BIRADS B	White
-7.01252	-14.2169	BIRADS B	Asian
-37.1188	-6.17756	BIRADS C	Asian
76.7289	33.1133	BIRADS A	Black
14.0613	-6.15845	BIRADS B	White
-33.2333	74.6021	BIRADS C	Black
-17.9731	68.3754	BIRADS D	Asian
-23.3109	-48.105	BIRADS C	Black
47.8618	54.1109	BIRADS A	Black
4.33733	-54.1082	BIRADS B	White
-62.4671	2.38918	BIRADS C	White
-11.3606	-53.5371	BIRADS B	White
52.4391	-45.1943	BIRADS A	White
30.634	-15.2359	BIRADS B	White
-72.4557	-22.5724	BIRADS C	Asian
-46.7219	-8.09496	BIRADS C	Black
79.4365	-9.60886	BIRADS A	Black
75.3064	-19.393	BIRADS B	Black
-35.9713	22.6168	BIRADS C	Black
36.3104	52.08	BIRADS B	Black
4.92618	31.8477	BIRADS C	Black
29.6305	-6.69216	BIRADS B	Black
-45.9927	64.7901	BIRADS D	Asian
9.12199	-55.0534	BIRADS B	White
-44.0348	72.2829	BIRADS D	White
43.5228	-32.1536	BIRADS B	White
58.2854	-41.9965	BIRADS A	Black
21.6561	-36.41	BIRADS B	Black
52.5466	49.3304	BIRADS B	White
50.9227	-18.0974	BIRADS A	White
-18.4985	5.87698	BIRADS C	Black
-43.5012	41.6886	BIRADS C	Black
56.7664	8.55383	BIRADS B	White
44.5352	51.1596	BIRADS B	Black
19.3795	-34.1189	BIRADS B	Black
-5.63385	56.4707	BIRADS D	White
8.70706	-48.7882	BIRADS B	White
21.2849	-37.2461	BIRADS B	Black
65.3228	-28.1545	BIRADS A	Asian
-27.1524	-18.2397	BIRADS C	Asian
-25.0211	67.9956	BIRADS D	White
-33.5959	19.1313	BIRADS C	Black
-37.2911	14.4242	BIRADS C	Black
2.92366	-0.899199	BIRADS C	Black
27.7097	48.8559	BIRADS C	Black
-44.0321	-41.6204	BIRADS C	White
58.1472	-25.1962	BIRADS B	White
72.6928	21.4986	BIRADS A	Black
-29.0366	78.915	BIRADS C	Black
17.8517	42.7088	BIRADS B	Black
56.8953	28.0441	BIRADS B	Asian
23.5533	26.8542	BIRADS C	Asian
-42.5743	-33.1669	BIRADS B	White
85.1793	0.146	BIRADS A	White
-43.5645	54.2435	BIRADS D	White
79.5881	23.5952	BIRADS A	Black
73.6169	29.2306	BIRADS B	Black
-21.9276	73.023	BIRADS D	White
80.9509	-12.1483	BIRADS A	White
-53.885	-37.8676	BIRADS C	Black
-40.065	28.4131	BIRADS C	White
-44.7411	34.0247	BIRADS C	White
35.9862	-4.63852	BIRADS B	Black
9.87543	16.1579	BIRADS B	White
-25.6499	-46.8536	BIRADS B	White
49.003	-36.7144	BIRADS B	Black
-7.37551	-33.552	BIRADS C	Asian
16.4496	46.789	BIRADS C	White
10.8805	-13.0068	BIRADS B	Black
35.1311	52.3612	BIRADS B	Black
48.236	8.14915	BIRADS B	Black
71.3658	-11.5323	BIRADS A	Black
56.1011	-48.9829	BIRADS A	White
-22.6912	-38.054	BIRADS B	White
27.8041	48.5142	BIRADS C	Black
-14.6141	-35.794	BIRADS B	White
62.8425	25.5569	BIRADS A	White
45.9459	-20.9175	BIRADS B	White
25.2063	31.7844	BIRADS B	Black
-12.7088	-58.7454	BIRADS B	Black
6.66463	-2.53597	BIRADS B	Black
58.676	12.1375	BIRADS B	Black
-61.7133	-29.0359	BIRADS C	Asian
82.0517	0.551544	BIRADS A	Black
4.72856	-34.1526	BIRADS B	White
-30.6402	1.64892	BIRADS C	White
-21.5006	-3.96658	BIRADS C	White
15.4383	19.552	BIRADS B	White
-31.1683	-18.6124	BIRADS C	Black
-51.1537	-2.75796	BIRADS C	White
-48.8061	43.5487	BIRADS C	White
-46.2232	20.6262	BIRADS C	Black
39.3377	-50.7031	BIRADS B	White
-47.1018	35.4267	BIRADS C	Asian
52.0317	37.7389	BIRADS B	Black
25.4632	37.8165	BIRADS C	Black
15.425	38.3518	BIRADS C	White
-3.78079	-21.4971	BIRADS B	Black
24.2034	15.8753	BIRADS C	White
-19.6692	20.6293	BIRADS C	Black
4.52263	16.836	BIRADS B	White
-37.9093	-11.2033	BIRADS C	White
-26.6067	1.33206	BIRADS C	White
44.7838	-51.2863	BIRADS B	Black
41.2588	21.6956	BIRADS B	Black
-17.9551	-2.28692	BIRADS C	Black
-57.5296	-25.8835	BIRADS C	White
6.10735	4.10169	BIRADS C	Asian
9.45949	39.0822	BIRADS C	Asian
74.0499	39.058	BIRADS A	Black
-16.0429	24.937	BIRADS C	Black
17.866	57.1738	BIRADS C	Black
73.9289	20.1558	BIRADS A	Black
-63.928	-27.6672	BIRADS C	Black
42.3521	33.3199	BIRADS B	Black
2.45439	-0.683332	BIRADS C	Black
9.64696	6.09374	BIRADS B	Black
73.3583	-3.0629	BIRADS A	White
-5.90325	44.4841	BIRADS C	Black
-29.3291	-12.9896	BIRADS C	White
-10.1771	-32.3779	BIRADS B	Black
57.4239	-8.25889	BIRADS B	Black
29.6175	-3.88921	BIRADS B	Black
19.2947	1.3401	BIRADS B	Asian
16.1706	4.82612	BIRADS B	Black
7.86813	-22.6389	BIRADS C	Asian
74.9323	-7.12099	BIRADS A	Black
10.007	-40.7543	BIRADS B	White
28.5028	-37.9449	BIRADS B	Black
17.4189	20.3415	BIRADS B	Black
-45.1324	16.0186	BIRADS C	Asian
-24.0395	-1.98027	BIRADS C	White
5.26501	30.3224	BIRADS C	Black
28.3783	-24.3753	BIRADS B	Black
-22.9706	46.5293	BIRADS C	Black
1.57553	-11.0744	BIRADS B	White
25.2705	9.20177	BIRADS B	Black
76.8968	-0.645505	BIRADS A	Black
-10.9897	24.4288	BIRADS C	White
7.15877	-70.1257	BIRADS B	White
8.2492	-34.4938	BIRADS B	Black
26.1465	-33.7319	BIRADS A	White
-24.0648	-37.0039	BIRADS C	White
42.3844	-40.3165	BIRADS B	Black
-0.668523	19.8838	BIRADS C	Black
22.8083	-12.242	BIRADS B	Black
10.4364	-10.9009	BIRADS B	Black
34.8428	52.4772	BIRADS C	White
-29.7059	-30.8093	BIRADS B	Asian
-27.7394	-5.72858	BIRADS C	Black
24.2642	-65.9168	BIRADS B	Asian
28.5261	1.83022	BIRADS B	Black
-10.0019	24.9576	BIRADS C	White
20.1372	29.5559	BIRADS B	White
-37.37	-5.953	BIRADS C	Black
-10.8491	-55.4395	BIRADS C	White
-36.5525	61.7231	BIRADS D	Black
73.6618	-19.7074	BIRADS A	Black
47.2329	-53.4703	BIRADS A	Black
-34.0408	-19.4571	BIRADS C	Black
8.34595	5.89867	BIRADS C	Black
-14.8894	-20.169	BIRADS C	White
30.5469	-14.0758	BIRADS B	White
-45.2361	-26.2611	BIRADS C	White
51.8651	25.1454	BIRADS B	Asian
20.154	-2.13942	BIRADS B	Asian
34.2014	31.1262	BIRADS B	Black
-46.2004	-45.1646	BIRADS C	White
10.5815	42.7317	BIRADS C	Asian
31.2136	45.4643	BIRADS B	Black
-8.68815	-47.2369	BIRADS B	Asian
13.2307	54.893	BIRADS C	Black
71.7809	22.9823	BIRADS A	Black
-48.9613	34.3669	BIRADS C	White
-68.6977	14.2493	BIRADS C	White
10.7571	54.3349	BIRADS C	Black
-38.6168	-34.6733	BIRADS C	White
-41.5353	-3.5429	BIRADS C	Black
40.2737	-43.3461	BIRADS B	White
-4.47127	-30.7096	BIRADS B	Black
-66.7359	-22.7546	BIRADS C	White
45.5576	-37.7208	BIRADS A	Black
71.7912	3.47045	BIRADS A	Black
56.4901	26.755	BIRADS B	White
29.9841	-5.95574	BIRADS B	White
-18.7158	2.37808	BIRADS C	Black
51.4933	-39.0813	BIRADS B	Asian
41.4323	-19.6803	BIRADS B	Black
-68.6547	22.1857	BIRADS C	Black
-15.0824	63.3005	BIRADS D	White
29.4597	-31.4398	BIRADS A	Black
36.4967	-11.2466	BIRADS B	Black
50.7736	-32.2528	BIRADS B	Black
8.47412	-40.624	BIRADS B	White
33.9657	-1.74397	BIRADS B	White
4.77598	32.236	BIRADS C	Black
-5.22724	5.95454	BIRADS C	Black
28.563	-6.64834	BIRADS B	Black
50.5397	-44.2515	BIRADS A	White
55.4847	9.01259	BIRADS A	Black
-49.3499	56.6245	BIRADS D	White
-56.6987	33.2474	BIRADS C	Black
11.0838	-55.279	BIRADS B	Black
15.2355	10.7206	BIRADS B	White
6.3327	-72.737	BIRADS B	Black
-59.6385	-24.2474	BIRADS C	White
-70.4799	10.9745	BIRADS C	Black
49.0195	17.2811	BIRADS B	Asian
79.8982	18.8043	BIRADS A	Black
-17.8707	-29.2151	BIRADS C	Asian
-58.0788	13.601	BIRADS C	Asian
54.3523	-35.5418	BIRADS B	White
-29.7192	-16.64	BIRADS B	White
11.896	-49.4302	BIRADS B	White
60.6798	-45.0237	BIRADS A	Black
-59.9528	-3.65129	BIRADS C	White
-17.9688	-28.7246	BIRADS B	Black
-16.7651	-72.5676	BIRADS B	Asian
-67.2954	2.02099	BIRADS C	Black
-38.761	69.0975	BIRADS D	Asian
61.3026	-22.9253	BIRADS A	Black
-31.3783	-45.6313	BIRADS B	White
-1.8591	-21.5567	BIRADS C	Asian
-2.57829	22.3149	BIRADS C	Asian
27.6707	-10.2978	BIRADS B	White
-21.6125	2.83245	BIRADS C	Black
-56.3483	-4.56534	BIRADS C	Asian
57.0618	27.6855	BIRADS B	Black
-27.008	69.1892	BIRADS C	Asian
-61.2018	-16.5012	BIRADS C	White
-52.2708	44.4695	BIRADS C	White
-28.7265	-5.88979	BIRADS C	White
-18.3974	86.272	BIRADS D	Asian
-44.4595	-46.7811	BIRADS C	White
14.2638	7.28373	BIRADS B	Black
9.44508	-78.5287	BIRADS C	Black
-13.9981	-38.867	BIRADS B	White
45.1341	50.076	BIRADS B	Black
49.5773	11.0794	BIRADS B	Black
55.0424	1.04828	BIRADS B	Black
4.27072	-53.482	BIRADS B	Black
76.7973	13.9705	BIRADS A	White
-25.1713	80.4387	BIRADS D	Black
-56.9104	-13.6291	BIRADS C	Black
-13.2087	75.9102	BIRADS D	White
55.3509	45.9806	BIRADS B	Black
-38.8804	-53.8949	BIRADS B	Black
-10.6378	-62.1891	BIRADS B	White
27.5454	-15.6188	BIRADS B	White
-26.7874	75.4795	BIRADS D	Asian
76.7225	4.47372	BIRADS A	Black
64.7334	9.87766	BIRADS B	White
84.6982	25.2776	BIRADS A	Black
89.195	-10.7685	BIRADS A	Black
11.7258	47.3875	BIRADS C	White
-9.02065	3.91552	BIRADS C	White
33.5478	11.8132	BIRADS B	Black
-8.8755	17.4666	BIRADS C	Black
-14.9064	40.0781	BIRADS C	Black
38.5444	1.44251	BIRADS B	Black
3.82442	50.0853	BIRADS C	White
65.9392	-24.4184	BIRADS A	White
-56.4978	-16.5936	BIRADS C	White
10.9458	53.8679	BIRADS C	White
-63.3159	33.7915	BIRADS C	White
-40.7073	3.65033	BIRADS C	Asian
1.87981	6.13206	BIRADS C	Black
-54.4086	18.4073	BIRADS C	Asian
-29.976	-2.8404	BIRADS C	White
32.8651	-57.7177	BIRADS B	White
-69.4564	7.42773	BIRADS C	White
73.6127	-30.8364	BIRADS A	White
-11.479	-32.5914	BIRADS C	Black
-1.05115	7.82376	BIRADS B	Black
56.8577	-13.6969	BIRADS A	Black
-32.7891	-9.24091	BIRADS C	White
-48.3089	20.6397	BIRADS C	White
74.3743	24.2274	BIRADS A	Black
-28.5062	-63.1037	BIRADS B	White
29.56	-17.6944	BIRADS B	Black
73.6227	34.7481	BIRADS A	Black
-7.50824	19.035	BIRADS C	Black
-29.2438	63.3019	BIRADS C	White
-16.9135	27.5752	BIRADS C	Black
-11.8356	-12.5009	BIRADS B	White
9.54891	38.9687	BIRADS C	Black
66.5086	0.5503	BIRADS A	White
48.9931	10.5039	BIRADS B	Black
75.932	-18.7567	BIRADS B	Black
-3.38808	4.38101	BIRADS C	Black
9.27611	52.8704	BIRADS C	Black
21.8929	-24.031	BIRADS B	Black
-10.7689	-25.4752	BIRADS B	Black
36.3753	-5.51245	BIRADS B	Black
55.7403	41.8534	BIRADS A	Black
-14.2088	-72.433	BIRADS B	Black
0.963381	-33.1096	BIRADS B	White
80.5729	1.33395	BIRADS A	White
-34.5666	48.9118	BIRADS C	Asian
-22.2715	19.0626	BIRADS C	White
11.0089	-0.355563	BIRADS B	Black
-52.942	53.7646	BIRADS C	Black
33.8086	14.8139	BIRADS B	Asian
-13.3781	15.5166	BIRADS C	Black
34.6698	43.9222	BIRADS B	White
-40.6714	-59.6825	BIRADS B	White
31.5666	16.3041	BIRADS B	Black
-53.1367	35.7687	BIRADS C	White
57.6202	-19.3676	BIRADS A	Black
15.1707	-71.3032	BIRADS B	Black
65.1791	6.37332	BIRADS B	White
-2.1511	16.6171	BIRADS C	Asian
84.871	1.6646	BIRADS A	Black
-25.7813	0.106521	BIRADS C	White
70.7715	18.9831	BIRADS A	Black
24.852	40.3639	BIRADS B	Asian
76.6752	7.51855	BIRADS B	Black
-72.0602	10.3379	BIRADS C	Asian
20.7423	19.4024	BIRADS B	Black
-42.3599	-53.7437	BIRADS B	White
-52.34	12.6904	BIRADS C	Black
-37.4165	68.8193	BIRADS C	White
22.1752	-57.8922	BIRADS B	Asian
-53.8557	-12.6929	BIRADS C	Black
32.3534	-51.8062	BIRADS B	White
-67.503	-1.94047	BIRADS C	Black
-5.94838	6.17933	BIRADS C	White
-33.769	-9.95247	BIRADS C	Black
7.41199	-46.0558	BIRADS B	White
9.13098	-5.44862	BIRADS B	Black
-62.7691	26.298	BIRADS C	Black
20.3486	25.0221	BIRADS C	Black
37.9553	-54.7585	BIRADS B	White
61.4444	16.7312	BIRADS B	White
42.3398	5.1332	BIRADS B	Black
67.7084	-38.0306	BIRADS A	Black
-25.6264	50.6008	BIRADS D	Black
51.0033	5.03268	BIRADS B	Black
11.0751	-35.9222	BIRADS B	Black
-50.554	-28.1538	BIRADS C	White
14.74	18.7875	BIRADS B	White
-11.035	-41.7757	BIRADS B	White
46.6848	37.7102	BIRADS B	White
64.7032	-6.91844	BIRADS A	Asian
-46.699	72.2546	BIRADS D	Black
73.376	2.1368	BIRADS B	White
4.64774	-17.0528	BIRADS B	Black
-55.9594	44.312	BIRADS C	Black
0.740416	40.3849	BIRADS C	White
-39.9643	12.7715	BIRADS D	Black
-68.4915	-10.9561	BIRADS C	White
-0.0746022	38.55	BIRADS C	Asian
53.6816	35.8495	BIRADS B	Black
26.3882	42.2474	BIRADS B	White
-14.2319	-33.2565	BIRADS C	Black
37.4906	7.24207	BIRADS B	Black
7.34748	-74.2086	BIRADS B	Black
62.4666	-2.74942	BIRADS B	Black
-8.6406	24.5174	BIRADS C	Black
-51.3268	-12.5284	BIRADS C	Asian
-8.52493	2.5855	BIRADS C	Black
-16.3933	-4.75122	BIRADS C	White
-24.4385	-56.81	BIRADS B	White
5.39905	-8.34465	BIRADS B	Black
18.9804	31.6643	BIRADS C	Black
-20.5092	43.4125	BIRADS C	White
-26.9849	24.9054	BIRADS C	White
-16.6975	71.6264	BIRADS D	Black
53.193	42.4952	BIRADS B	Black
56.2973	23.1147	BIRADS A	White
41.7049	4.56702	BIRADS B	Black
-23.3182	74.4053	BIRADS D	Black
-13.9755	-45.153	BIRADS C	White
22.4315	-57.376	BIRADS B	White
-66.5381	7.38016	BIRADS B	White
-33.2754	7.44073	BIRADS C	White
-24.4405	-40.9932	BIRADS C	Black
-36.265	-17.3364	BIRADS C	Black
6.28877	-72.0984	BIRADS B	Black
-29.9111	-56.897	BIRADS B	Black
-25.38	15.4646	BIRADS C	Asian
86.4004	-9.45426	BIRADS A	Black
46.0972	-30.0208	BIRADS A	Black
39.4748	-45.2778	BIRADS B	Black
4.51777	10.0923	BIRADS C	Black
33.2976	-49.4742	BIRADS B	Black
62.6831	36.3639	BIRADS B	Black
-14.2784	43.648	BIRADS C	Black
21.7336	-48.0086	BIRADS B	Black
64.7434	36.6012	BIRADS A	Black
31.373	-50.5246	BIRADS B	Black
21.4784	-1.47027	BIRADS B	Black
32.2519	-41.8189	BIRADS B	Black
-53.303	11.6446	BIRADS C	White
-10.1507	53.8316	BIRADS D	Black
75.2546	-23.3919	BIRADS B	White
14.2514	23.8112	BIRADS C	White
52.6003	-45.0921	BIRADS A	Black
-7.96301	12.0493	BIRADS D	White
63.8659	23.7513	BIRADS B	Black
-24.0402	0.0669684	BIRADS C	Black
-4.17008	-53.2461	BIRADS B	Black
2.36186	-6.53707	BIRADS C	Black
-60.674	43.5022	BIRADS D	Asian
17.8656	-11.6807	BIRADS B	White
-27.9212	65.3047	BIRADS C	White
76.5023	34.7852	BIRADS A	Black
-23.9703	-47.912	BIRADS C	Black
72.5777	11.8232	BIRADS A	White
-70.7661	-11.4794	BIRADS C	White
-57.5905	-23.6764	BIRADS C	White
16.8663	20.1079	BIRADS B	Black
29.4765	-7.274	BIRADS B	Black
62.4117	0.00572017	BIRADS A	Black
-51.9079	-3.87535	BIRADS C	Black
59.8783	-18.6643	BIRADS A	Black
13.0095	20.7192	BIRADS C	White
3.10839	17.6024	BIRADS C	White
4.79543	43.276	BIRADS C	White
19.6115	-34.8892	BIRADS B	Black
86.4323	3.73321	BIRADS A	Black
72.806	38.0556	BIRADS A	White
-58.5168	34.8202	BIRADS C	Black
-35.9812	-42.2848	BIRADS B	White
-4.12579	-64.1063	BIRADS B	Asian
-41.7875	-54.3823	BIRADS B	Black
-1.76182	-66.0358	BIRADS B	White
-3.40758	-25.4047	BIRADS C	White
-31.3402	32.7022	BIRADS C	White
-29.7636	64.2582	BIRADS D	White
-14.3364	21.4167	BIRADS B	Black
-22.2903	5.13291	BIRADS C	Black
11.6696	-45.0632	BIRADS B	White
-22.1652	-21.3042	BIRADS C	White
-53.1918	40.7896	BIRADS C	Black
-8.58351	-68.5155	BIRADS B	White
-4.87943	4.47254	BIRADS C	White
31.452	-12.5599	BIRADS B	Black
13.1185	-40.87	BIRADS B	White
-47.8309	22.7821	BIRADS C	White
10.8883	-67.9505	BIRADS B	White
6.52424	-69.8037	BIRADS B	Black
65.1614	36.7092	BIRADS A	White
-52.024	-9.22021	BIRADS C	Asian
8.28059	18.3604	BIRADS C	Black
39.8266	12.4732	BIRADS B	Black
56.6368	2.3185	BIRADS B	White
-63.0705	-0.644992	BIRADS C	Asian
15.0557	49.6916	BIRADS C	Black
23.6232	22.5211	BIRADS C	Black
-16.6975	4.72977	BIRADS C	Black
-23.968	32.3368	BIRADS C	White
-19.6458	-17.5233	BIRADS C	Black
-14.4711	74.5441	BIRADS D	Asian
-13.8126	54.0374	BIRADS D	Black
-13.2673	30.5201	BIRADS C	White
-49.4413	5.00234	BIRADS C	White
-1.443	-44.0205	BIRADS B	White
-53.2884	-4.1443	BIRADS C	Black
60.5867	-3.21803	BIRADS B	White
-49.759	22.2042	BIRADS C	White
-28.5936	-40.1597	BIRADS B	Black
15.4799	-50.4213	BIRADS B	White
30.2613	-55.9357	BIRADS B	Black
-30.6994	-28.2212	BIRADS C	White
46.6515	7.16957	BIRADS B	Black
2.32777	-66.6671	BIRADS B	White
52.3375	38.209	BIRADS A	Black
17.685	11.9484	BIRADS B	White
-42.2047	63.7084	BIRADS C	White
-18.5941	34.0237	BIRADS C	Black
45.0464	36.5974	BIRADS B	Black
9.11795	30.4712	BIRADS C	White
47.1444	-51.7262	BIRADS B	Black
-8.63732	3.53174	BIRADS C	White
19.6656	19.9829	BIRADS B	White
2.27431	53.473	BIRADS C	Asian
-13.8877	-75.4515	BIRADS C	White
84.9092	-11.4176	BIRADS B	Black
15.4777	-63.14	BIRADS B	White
-61.0472	25.5282	BIRADS C	Asian
42.3066	26.3938	BIRADS B	White
-18.8695	65.5463	BIRADS D	Black
28.5746	5.95064	BIRADS B	Black
-41.8016	68.6026	BIRADS C	Black
10.8623	-50.8352	BIRADS B	Black
-17.9841	85.9474	BIRADS D	Asian
56.3766	15.0555	BIRADS B	Black
-13.7112	-33.5206	BIRADS C	Asian
18.1757	56.1792	BIRADS C	Black
-28.3635	-31.8686	BIRADS C	Black
28.268	39.9849	BIRADS C	White
-38.8211	67.4178	BIRADS D	White
69.6884	31.0164	BIRADS A	Black
46.5734	-18.6101	BIRADS B	Black
46.907	14.2358	BIRADS B	White
50.273	-31.0104	BIRADS A	White
49.3729	51.4646	BIRADS B	Black
-74.8262	-31.3374	BIRADS D	Black
-31.1249	48.9707	BIRADS C	Black
-28.7892	-12.6889	BIRADS C	Asian
74.0773	-30.1178	BIRADS A	Black
10.3658	15.1096	BIRADS B	White
-30.2622	-26.8245	BIRADS C	White
6.04531	38.5569	BIRADS D	Black
38.2448	-42.9181	BIRADS B	Black
-40.185	-17.6	BIRADS C	Asian
17.4288	-18.1124	BIRADS C	Black
-17.283	15.4283	BIRADS C	Black
-22.688	41.576	BIRADS C	White
4.45422	2.96871	BIRADS B	Black
6.54272	28.2164	BIRADS C	White
65.5322	26.5088	BIRADS B	White
48.8559	-34.1432	BIRADS B	Asian
34.8711	6.59327	BIRADS B	Black
7.41778	-55.519	BIRADS B	White
-49.4655	37.0972	BIRADS D	Black
4.36969	17.1117	BIRADS C	Black
-9.50985	-31.5784	BIRADS C	Black
40.6883	-39.2131	BIRADS A	Black
-59.2979	23.4635	BIRADS C	White
81.4131	-19.0838	BIRADS A	Black
9.96882	15.1982	BIRADS C	Black
-0.438721	-30.8234	BIRADS C	White
52.931	-24.9268	BIRADS B	Asian
30.948	6.5035	BIRADS B	White
-40.8144	-10.0601	BIRADS C	Asian
32.1939	33.9462	BIRADS B	Black
-19.504	20.5924	BIRADS C	White
-77.1102	35.5624	BIRADS C	White
56.5171	11.5528	BIRADS B	White
16.0731	55.7887	BIRADS C	White
83.2703	20.5686	BIRADS A	Black
-14.9859	17.6565	BIRADS C	White
72.1196	38.0201	BIRADS A	White
-38.5059	41.2837	BIRADS C	Black
9.85305	-40.2084	BIRADS B	White
-16.6622	50.4278	BIRADS C	White
-49.2509	7.88038	BIRADS C	White
18.3136	53.1142	BIRADS C	White
48.9062	39.1584	BIRADS B	Black
4.25294	-28.4621	BIRADS B	White
68.809	-25.8898	BIRADS A	White
82.4002	-17.5705	BIRADS A	White
-59.5402	-24.123	BIRADS C	White
-70.793	-9.10706	BIRADS C	Black
-30.8914	59.5708	BIRADS C	Asian
-22.485	59.8495	BIRADS C	White
-74.1409	34.4643	BIRADS C	White
-72.1508	37.845	BIRADS C	Asian
12.8556	-25.6135	BIRADS B	White
31.0733	-56.9363	BIRADS A	White
69.6079	20.1098	BIRADS A	Black
-40.2457	2.27665	BIRADS C	White
20.1341	-49.692	BIRADS B	Black
-35.1194	-47.0682	BIRADS B	Black
3.11403	17.7421	BIRADS C	Black
-29.3836	-7.91383	BIRADS C	Asian
40.1653	-47.4379	BIRADS B	Black
-49.6443	-39.2807	BIRADS C	Asian
13.5548	-24.9826	BIRADS B	White
40.9419	-11.3632	BIRADS B	Black
-59.792	17.7519	BIRADS C	Asian
41.7712	20.3838	BIRADS B	White
-61.8199	21.2138	BIRADS C	Black
-27.842	17.7303	BIRADS C	Asian
57.3211	-25.5222	BIRADS B	Black
69.7602	30.7094	BIRADS A	Black
5.42391	14.2599	BIRADS C	Black
10.1273	-33.3315	BIRADS B	White
59.113	34.7196	BIRADS B	White
-53.1013	11.5286	BIRADS C	White
-9.07763	-71.0908	BIRADS C	White
-18.9841	28.0531	BIRADS C	Black
-3.9895	-54.3999	BIRADS B	White
9.03153	-1.24717	BIRADS B	Black
33.2861	45.1889	BIRADS B	White
58.1178	36.9404	BIRADS A	Black
-18.1951	0.304093	BIRADS C	Asian
-4.98779	-24.5635	BIRADS B	Black
-20.2161	29.3405	BIRADS C	Asian
35.579	-27.8463	BIRADS B	Black
5.38912	-41.1885	BIRADS B	White
43.7542	13.248	BIRADS B	White
18.4655	55.1021	BIRADS C	White
32.2537	-56.3584	BIRADS B	Black
-24.0024	-7.70719	BIRADS C	White
65.4321	-34.3334	BIRADS B	Black
-9.11032	5.60436	BIRADS C	White
29.1151	-7.98428	BIRADS B	Black
3.36804	6.76237	BIRADS B	Black
-46.9842	72.0706	BIRADS C	Black
19.8242	-7.32645	BIRADS B	Black
25.9575	-44.283	BIRADS B	White
74.5567	-10.6995	BIRADS A	Black
-67.0664	0.833878	BIRADS C	White
41.604	10.3277	BIRADS B	White
-72.2277	35.451	BIRADS D	Black
18.9523	20.0418	BIRADS C	Black
-39.8821	71.1237	BIRADS D	Asian
14.967	-56.548	BIRADS B	Black
77.3023	-19.602	BIRADS A	Black
54.7421	-25.4267	BIRADS B	Black
-78.2444	-0.725298	BIRADS C	Black
-22.9057	22.9152	BIRADS C	White
51.8763	-44.7182	BIRADS A	White
-29.7047	-31.5856	BIRADS C	Asian
-27.8124	-32.0607	BIRADS B	White
55.2792	-43.2433	BIRADS A	White
-9.58695	-58.1364	BIRADS B	White
-27.3338	3.87931	BIRADS C	White
-3.66116	-71.6454	BIRADS B	Black
-3.65662	28.9228	BIRADS C	Black
-37.3985	-40.1977	BIRADS B	Black
-3.2625	-5.29438	BIRADS B	White
23.0395	5.48306	BIRADS B	Black
66.5773	-21.4827	BIRADS A	White
-25.2949	77.0062	BIRADS D	Asian
-26.7468	-14.9237	BIRADS C	White
-17.2804	4.62894	BIRADS C	Black
4.57105	-11.094	BIRADS B	White
-53.5812	12.0088	BIRADS C	White
54.6686	44.6457	BIRADS A	Black
-44.0985	21.0973	BIRADS C	White
25.3598	-14.1416	BIRADS B	White
34.3077	32.2976	BIRADS B	Black
9.60226	-34.2264	BIRADS B	Black
-30.7775	-6.77366	BIRADS C	Black
6.31179	-3.76938	BIRADS C	Black
-41.0041	-16.5651	BIRADS C	Black
36.0184	51.9405	BIRADS C	White
70.4436	10.9157	BIRADS A	Black
-16.0925	-23.4623	BIRADS B	White
-13.5214	13.1088	BIRADS C	Black
29.0734	-39.6519	BIRADS B	White
9.63948	-26.4335	BIRADS B	White
49.8438	-31.2899	BIRADS A	White
-9.25053	-40.1609	BIRADS B	Black
16.6775	-10.2669	BIRADS B	Black
-9.32237	44.1177	BIRADS C	White
63.45	38.5792	BIRADS A	Black
59.7346	-32.6173	BIRADS A	Black
45.6315	-50.9319	BIRADS B	Black
18.4484	-67.1661	BIRADS A	White
27.0537	42.7428	BIRADS C	Black
-54.5435	34.5625	BIRADS C	Asian
-50.9213	-39.9829	BIRADS C	Black
43.1588	5.21979	BIRADS B	Black
84.2357	-16.2855	BIRADS A	Black
11.2976	-41.0597	BIRADS B	Black
-32.6137	31.3407	BIRADS C	White
86.1145	-3.62316	BIRADS A	White
-15.334	51.6187	BIRADS C	Black
81.3193	-7.1074	BIRADS B	White
-27.6152	48.7957	BIRADS C	White
-17.7161	-47.507	BIRADS B	White
-0.898131	-34.5613	BIRADS B	Black
-54.7309	22.6839	BIRADS C	Asian
-8.98405	-30.6026	BIRADS B	Black
-14.2299	70.4337	BIRADS D	Black
26.5628	-52.6264	BIRADS B	White
-61.1893	-17.7418	BIRADS C	Asian
58.8736	-32.3162	BIRADS B	Black
-2.17397	33.637	BIRADS C	Black
-29.1825	5.83401	BIRADS C	White
-23.1856	83.3814	BIRADS D	Black
-19.4203	-24.0885	BIRADS C	Black
38.3084	7.76862	BIRADS B	White
4.25878	-28.2466	BIRADS C	Black
13.6905	-14.2692	BIRADS B	Black
73.286	5.73608	BIRADS B	Black
43.0378	8.93128	BIRADS B	Black
-41.3734	2.10175	BIRADS C	Black
-46.4866	-0.479881	BIRADS C	Black
-13.1823	28.4556	BIRADS C	White
-59.5181	46.0785	BIRADS C	Black
-43.8343	-44.5161	BIRADS C	Black
-52.9537	-37.6876	BIRADS C	Black
-29.5959	42.0669	BIRADS C	Black
-53.0046	-27.4254	BIRADS C	Asian
-30.5868	-7.18072	BIRADS C	White
-7.71489	48.4613	BIRADS C	Black
75.2584	0.266329	BIRADS A	Black
24.3477	30.4923	BIRADS C	Black
-30.1119	41.0849	BIRADS D	White
-5.58309	44.0914	BIRADS C	Black
16.5882	40.5468	BIRADS C	Black
52.9184	-24.7985	BIRADS B	White
67.8737	6.38269	BIRADS B	White
-63.0095	-29.6279	BIRADS C	White
-25.1138	-19.9278	BIRADS B	Black
60.5287	-42.2929	BIRADS A	Black
39.846	56.6982	BIRADS C	Black
-14.5139	27.4244	BIRADS C	White
18.6627	-13.6159	BIRADS B	Black
45.2612	-56.1881	BIRADS B	Black
-31.5135	-4.90865	BIRADS C	Black
-15.4385	64.3539	BIRADS D	Asian
-8.70491	-1.35258	BIRADS C	Black
44.7865	-9.9372	BIRADS B	White
-0.720969	-29.7616	BIRADS B	White
8.86843	41.4902	BIRADS C	Black
40.7097	-53.2954	BIRADS B	Black
27.8094	-50.3303	BIRADS B	White
59.9555	19.2247	BIRADS B	Black
-60.9484	-31.515	BIRADS C	Asian
-23.9079	85.6975	BIRADS D	Asian
28.8561	3.50395	BIRADS B	Black
-15.6026	12.5952	BIRADS C	Black
55.6131	32.8128	BIRADS B	White
18.1204	-22.3743	BIRADS B	White
-44.0625	34.7529	BIRADS C	Asian
-9.34435	21.3145	BIRADS C	Asian
-3.94292	-46.4933	BIRADS B	Black
36.261	38.475	BIRADS B	White
-9.11853	-49.3681	BIRADS B	White
-55.7233	-13.1773	BIRADS C	White
-26.7851	-12.6179	BIRADS B	Asian
-20.3404	87.0104	BIRADS D	White
53.3849	17.556	BIRADS B	Black
-39.5473	56.3414	BIRADS D	Asian
-7.38159	-40.5678	BIRADS B	Asian
2.43972	11.5262	BIRADS C	Black
-52.3131	46.5863	BIRADS C	White
-38.6303	-60.4847	BIRADS B	White
-24.5599	51.661	BIRADS D	Black
-7.80947	18.6288	BIRADS B	White
6.97626	-34.0626	BIRADS B	Black
-35.2408	20.5004	BIRADS C	Black
79.3706	18.5691	BIRADS A	Black
47.1975	53.4919	BIRADS B	Black
18.1447	52.4085	BIRADS C	White
-44.4369	19.5036	BIRADS C	Black
-32.5601	33.0994	BIRADS C	Black
43.6668	-38.3676	BIRADS B	Black
-14.2438	80.1182	BIRADS D	White
34.4276	-12.9941	BIRADS B	White
35.2714	11.3385	BIRADS B	Black
-7.72438	-56.8511	BIRADS C	White
51.2364	-4.13329	BIRADS B	Black
-46.9172	-0.887444	BIRADS C	Black
-2.14525	45.6373	BIRADS C	Black
-45.4147	-20.541	BIRADS B	White
3.80278	21.1447	BIRADS C	White
-31.0239	23.8763	BIRADS C	Black
15.5542	-27.3535	BIRADS B	White
-0.566029	16.148	BIRADS C	White
-48.256	38.3871	BIRADS C	Black
47.4253	-7.95991	BIRADS B	Black
-5.22393	5.96476	BIRADS C	White
-53.4095	44.0586	BIRADS C	White
-57.9037	32.1818	BIRADS C	Black
-0.621722	24.9616	BIRADS C	Black
4.36024	-42.0074	BIRADS B	Black
2.07747	-75.2988	BIRADS B	White
-67.7761	-5.59402	BIRADS C	White
55.0783	-36.905	BIRADS B	Black
-47.8762	14.0911	BIRADS C	Black
75.0456	30.4681	BIRADS A	Black
44.7412	-20.9644	BIRADS B	Black
-67.6467	25.4885	BIRADS C	White
76.3278	-12.6096	BIRADS A	Black
25.7249	-60.6484	BIRADS B	Asian
68.2514	-31.3849	BIRADS B	Black
17.4531	-44.0742	BIRADS B	Black
-19.4937	25.7931	BIRADS C	Black
-3.28982	-40.9978	BIRADS B	Black
30.4901	-20.441	BIRADS B	Black
43.7241	-36.9586	BIRADS B	Black
29.6341	-25.807	BIRADS B	Black
35.9374	9.95558	BIRADS B	Black
-24.8428	-13.6437	BIRADS C	Asian
-40.8709	-16.3396	BIRADS C	Asian
59.6203	18.522	BIRADS B	Black
3.02214	-24.1421	BIRADS B	White
-19.36	-29.4472	BIRADS C	Black
-40.3049	16.3987	BIRADS C	Black
-0.330725	-3.42563	BIRADS C	Asian
-5.65211	-52.0335	BIRADS B	Black
5.35215	-18.807	BIRADS B	White
-70.3488	34.0776	BIRADS C	Asian
0.632418	-56.8677	BIRADS B	White
25.169	-4.75743	BIRADS C	Asian
51.714	-24.4629	BIRADS A	Black
-0.646505	-75.6046	BIRADS B	White
8.90402	-48.1022	BIRADS C	Black
-81.1185	-3.18363	BIRADS C	Black
-13.9162	16.414	BIRADS C	Black
-22.268	-14.1799	BIRADS C	Black
-23.7949	-1.3581	BIRADS C	White
-21.4006	2.32381	BIRADS C	Black
38.7112	-12.2808	BIRADS B	Black
-15.1021	71.7868	BIRADS D	Black
13.2355	-18.2246	BIRADS B	Black
51.9577	50.2777	BIRADS B	Black
34.0875	52.9	BIRADS B	Black
56.8107	-50.002	BIRADS B	Black
-47.3968	-6.55534	BIRADS C	White
22.4483	-38.3956	BIRADS B	White
8.56397	-73.174	BIRADS B	Black
-33.0332	75.1933	BIRADS D	White
21.1424	-53.0865	BIRADS B	Black
-21.4823	-7.89437	BIRADS C	Asian
-30.8558	0.351423	BIRADS C	Black
-60.4693	46.8658	BIRADS C	Asian
-74.4582	-32.0925	BIRADS A	Black
5.34576	34.719	BIRADS C	White
-44.2248	0.14955	BIRADS C	Asian
49.5471	11.2415	BIRADS B	Black
0.676407	-38.6223	BIRADS C	White
52.0108	40.5386	BIRADS B	Black
10.8944	49.6025	BIRADS C	White
14.1337	-58.3785	BIRADS B	White
39.8839	-25.14	BIRADS B	Black
55.5525	2.64351	BIRADS B	Black
44.5087	33.8584	BIRADS B	White
64.9951	-9.73676	BIRADS A	White
-56.1416	-3.96609	BIRADS C	Black
-40.8802	-3.14008	BIRADS C	White
22.9321	15.2857	BIRADS C	White
9.41229	38.8462	BIRADS C	Asian
71.7459	-33.2919	BIRADS A	Black
11.8226	-21.2864	BIRADS B	Black
-49.7837	32.2367	BIRADS C	White
-27.5197	64.7358	BIRADS D	White
22.55	-26.6603	BIRADS B	White
-21.704	-0.199175	BIRADS C	White
20.0073	-65.6189	BIRADS B	White
9.29801	52.2477	BIRADS C	White
-2.24521	-11.557	BIRADS B	Black
12.5834	-62.9263	BIRADS B	Asian
-42.6608	-0.266777	BIRADS C	White
-37.6153	69.8266	BIRADS D	Asian
-68.0577	11.6611	BIRADS C	White
-74.9779	-30.6775	BIRADS C	Black
80.6252	23.0894	BIRADS A	White
28.1493	46.7708	BIRADS B	Black
-11.0806	3.20778	BIRADS C	Asian
-50.442	51.3948	BIRADS D	Black
37.3392	-32.5268	BIRADS B	Black
11.5214	30.4489	BIRADS C	Black
-24.2678	13.2321	BIRADS C	White
30.6299	-59.4758	BIRADS B	Black
-44.7633	64.3785	BIRADS C	Asian
2.17634	51.6495	BIRADS D	White
-62.2876	-20.0416	BIRADS C	Black
49.4546	-39.38	BIRADS B	Black
-24.156	9.3912	BIRADS C	White
-4.91467	-12.4756	BIRADS C	Asian
-71.4141	21.5686	BIRADS C	White
41.0285	-10.1617	BIRADS B	Black
-13.8755	-63.1064	BIRADS B	Asian
81.8555	-19.0214	BIRADS A	Black
-47.916	53.0457	BIRADS C	White
44.3387	2.41903	BIRADS B	Black
56.7144	-50.1879	BIRADS B	Black
75.6591	-18.8852	BIRADS B	Black
-4.05097	30.6463	BIRADS C	Black
27.0626	-14.8717	BIRADS B	Black
1.80526	42.7337	BIRADS C	White
-24.3098	36.379	BIRADS C	White
67.4564	-4.00609	BIRADS B	White
-54.1088	23.9564	BIRADS C	Black
32.9481	31.3562	BIRADS C	White
-46.4624	8.07949	BIRADS C	Black
24.3035	-64.6193	BIRADS B	White
81.3134	24.1929	BIRADS A	Black
-47.4043	65.0239	BIRADS D	White
8.89889	34.9891	BIRADS C	White
-1.7126	-25.3533	BIRADS B	Asian
17.3709	42.6446	BIRADS C	Black
21.4325	-29.2623	BIRADS B	Black
3.03349	36.7654	BIRADS C	Asian
-32.8635	54.0968	BIRADS D	Black
71.1257	-18.3402	BIRADS B	Black
26.219	26.1928	BIRADS B	White
-21.0464	84.7895	BIRADS D	Asian
-22.7074	42.052	BIRADS C	Black
65.3394	-22.0774	BIRADS A	Black
-8.61955	-0.227912	BIRADS C	Black
25.158	14.8976	BIRADS B	Black
-58.7108	12.9044	BIRADS C	White
-10.5036	2.90051	BIRADS C	Asian
-67.0496	-28.4612	BIRADS C	White
-35.6038	52.0758	BIRADS D	Black
-34.1294	60.4119	BIRADS D	Asian
50.3565	33.5227	BIRADS B	White
-15.262	24.011	BIRADS C	Black
74.6326	11.6952	BIRADS A	White
-17.9644	-68.3026	BIRADS B	White
-34.528	59.8551	BIRADS D	White
40.6128	-14.1364	BIRADS B	Black
30.2771	-60.5224	BIRADS B	White
-49.6066	-15.835	BIRADS C	White
-18.0736	67.0574	BIRADS D	Black
75.677	23.6138	BIRADS A	White
11.9685	-14.8496	BIRADS B	Black
32.3607	-51.6227	BIRADS B	Asian
3.73745	54.3029	BIRADS C	White
-13.1056	-0.595134	BIRADS C	White
7.15141	-70.0885	BIRADS B	Black
-66.8716	46.8282	BIRADS D	Asian
29.2858	-40.9496	BIRADS B	White
17.4116	57.5251	BIRADS C	Black
82.0219	18.0231	BIRADS A	Black
41.7838	-45.1088	BIRADS A	Black
-20.4535	43.6744	BIRADS C	Asian
49.1416	23.3673	BIRADS B	Black
13.0813	45.3399	BIRADS C	Black
41.3668	-5.3282	BIRADS B	Black
-19.7864	5.9607	BIRADS C	White
-28.0924	-18.6549	BIRADS C	Black
-27.8036	-35.5107	BIRADS C	White
41.6475	-5.53532	BIRADS B	Asian
-19.814	86.9535	BIRADS D	White
38.0793	-29.1262	BIRADS B	White
-25.3346	-50.401	BIRADS C	Black
-20.5289	14.4597	BIRADS C	Black
46.4283	18.9489	BIRADS A	Black
-16.9043	-1.43734	BIRADS C	Black
69.7711	-6.6896	BIRADS A	White
12.7218	-39.1824	BIRADS B	Black
58.5118	-25.4176	BIRADS B	Black
68.8558	-25.4421	BIRADS A	White
-56.4122	37.1379	BIRADS C	White
76.5502	-18.9496	BIRADS A	Black
-44.7514	62.2516	BIRADS C	White
73.0792	34.9685	BIRADS A	White
1.72017	42.8205	BIRADS C	Black
64.738	19.7019	BIRADS B	White
54.9551	9.62995	BIRADS B	Black
17.0057	-35.134	BIRADS B	Asian
67.907	8.33631	BIRADS A	White
-63.9208	-15.1803	BIRADS C	White
-44.3501	71.0754	BIRADS C	Asian
17.438	13.6972	BIRADS B	White
64.1192	35.4853	BIRADS A	Black
-16.3159	78.4258	BIRADS D	White
60.1363	-15.0331	BIRADS A	Black
-7.23334	-16.1065	BIRADS B	Black
-23.9967	25.1427	BIRADS C	Black
-17.2081	-69.478	BIRADS B	Black
-22.4824	-67.1697	BIRADS B	Asian
-28.3028	16.9602	BIRADS C	Black
-8.75014	-1.34186	BIRADS C	White
84.2676	-16.4238	BIRADS A	White
-37.4121	-42.0165	BIRADS C	Black
63.1215	23.8492	BIRADS A	Black
-64.2101	33.7586	BIRADS C	Asian
53.204	7.21153	BIRADS B	Black
-1.19884	52.7307	BIRADS D	White
-55.0729	5.41271	BIRADS C	White
19.554	54.2614	BIRADS C	Black
-11.147	-34.9358	BIRADS B	Black
14.6588	-37.2593	BIRADS B	Black
-32.2395	-9.02715	BIRADS C	White
86.6273	20.5535	BIRADS A	Black
-50.9951	52.7862	BIRADS C	Black
76.37	-24.3687	BIRADS A	Black
35.3739	9.96792	BIRADS A	Black
-18.9864	3.49491	BIRADS C	Black
44.9678	-8.75609	BIRADS B	White
5.3837	34.827	BIRADS C	Black
-7.21249	-10.1872	BIRADS C	Black
-1.77144	-32.7003	BIRADS B	White
-2.00408	33.4465	BIRADS C	Black
11.1009	-6.30737	BIRADS B	White
52.5819	-44.6758	BIRADS B	Black
18.9295	49.4644	BIRADS C	Black
-44.5572	52.98	BIRADS C	White
57.1169	-38.459	BIRADS B	Black
-40.819	44.2049	BIRADS C	Asian
-20.4232	18.5266	BIRADS C	Asian
13.7078	44.1183	BIRADS C	Black
-5.88599	53.1247	BIRADS C	Black
-12.1332	-2.92021	BIRADS C	Black
-26.2419	11.6799	BIRADS C	White
-50.9676	25.4081	BIRADS C	Black
23.3381	27.39	BIRADS B	Black
-77.9372	0.543345	BIRADS C	White
75.9598	32.2023	BIRADS A	Black
32.6571	-17.611	BIRADS B	Black
55.6126	32.4261	BIRADS B	Black
-49.2638	7.67231	BIRADS C	Asian
-44.3659	-31.3926	BIRADS C	White
-50.8205	-19.8411	BIRADS C	White
-70.1004	34.7875	BIRADS D	White
45.4335	37.6418	BIRADS B	Black
-69.1153	9.04127	BIRADS C	Asian
17.8432	-33.4475	BIRADS C	Black
77.2371	32.3508	BIRADS A	Black
-45.7125	-24.0532	BIRADS C	White
-25.4018	80.6888	BIRADS D	Black
-0.54912	20.4116	BIRADS C	White
-7.41535	28.4112	BIRADS C	White
14.5643	9.26337	BIRADS C	Black
-34.5264	12.7199	BIRADS C	White
29.2951	-0.343984	BIRADS B	Black
-57.6479	16.2101	BIRADS C	Asian
-13.4299	15.4807	BIRADS C	Black
25.8857	-43.5021	BIRADS B	White
5.53306	-33.5345	BIRADS B	Black
-28.7024	61.3555	BIRADS D	Black
65.816	22.7392	BIRADS A	Black
50.2749	23.8947	BIRADS B	Black
-56.5664	-16.6281	BIRADS C	White
-47.8943	-48.094	BIRADS B	White
-1.26936	38.4569	BIRADS C	Black
-69.764	-28.1638	BIRADS C	White
-8.62485	-21.1614	BIRADS C	White
8.47893	0.794511	BIRADS C	Black
65.3035	-22.2307	BIRADS B	White
28.6569	-6.87795	BIRADS B	Black
-19.165	-2.17442	BIRADS B	Black
-2.58605	4.08483	BIRADS C	Black
-17.0272	-44.3809	BIRADS B	White
53.7474	30.5235	BIRADS B	Black
12.374	-24.3059	BIRADS B	Black
-60.6443	44.209	BIRADS C	Asian
-64.0732	-11.4674	BIRADS C	Asian
-15.6968	-4.6227	BIRADS C	Black
-19.9749	0.987712	BIRADS B	Black
8.40548	5.08379	BIRADS B	White
41.9311	7.68462	BIRADS B	Black
-46.5686	7.24935	BIRADS C	Asian
60.4246	-11.0276	BIRADS A	White
56.7531	8.12903	BIRADS B	White
19.586	-13.4518	BIRADS B	Black
58.6653	-31.671	BIRADS A	White
64.1021	36.7671	BIRADS A	Black
-44.8468	19.2623	BIRADS C	White
-18.8674	-63.086	BIRADS B	White
-2.25453	-7.05128	BIRADS C	Black
41.1346	37.9042	BIRADS B	White
50.3011	33.6503	BIRADS B	Black
-26.1572	-33.2912	BIRADS B	Black
58.706	-4.38091	BIRADS A	Black
-0.107929	18.5747	BIRADS C	Black
-9.46558	-28.6496	BIRADS B	Black
-42.1021	0.0984531	BIRADS C	Black
-56.4374	36.1574	BIRADS C	White
80.8848	-7.28475	BIRADS A	Black
2.25129	-0.526898	BIRADS C	Black
19.6972	-65.0167	BIRADS B	Black
-58.8371	42.3818	BIRADS C	Asian
6.51373	24.0594	BIRADS C	Black
-2.1629	38.6627	BIRADS C	White
-4.66327	44.2247	BIRADS C	Black
-29.4489	-2.91128	BIRADS C	White
-36.1719	-7.95875	BIRADS C	White
-49.3308	14.0713	BIRADS C	Black
8.3632	31.2947	BIRADS C	White
-28.3484	70.7897	BIRADS C	White
66.1283	0.851518	BIRADS B	White
-16.6435	41.5075	BIRADS C	Asian
22.6976	-38.2676	BIRADS B	White
-13.3413	16.6809	BIRADS C	Black
-39.9659	4.34152	BIRADS C	White
84.4644	-15.6785	BIRADS A	White
49.1331	22.7402	BIRADS B	White
20.7812	18.3131	BIRADS C	Black
58.394	-30.134	BIRADS A	Black
-27.8556	9.17717	BIRADS C	White
-18.2977	46.9333	BIRADS C	Black
18.7304	-52.0731	BIRADS B	White
-54.3499	48.1992	BIRADS C	Black
58.7775	0.925809	BIRADS A	Black
57.7168	-3.33189	BIRADS B	Black
40.4197	-12.7293	BIRADS B	Black
77.7948	4.93064	BIRADS A	Black
61.1192	-6.13309	BIRADS B	White
-16.3131	-27.3068	BIRADS B	Black
-26.1787	2.50349	BIRADS C	White
-23.0052	-12.984	BIRADS C	Asian
-40.6181	-52.6872	BIRADS C	Black
-24.9074	-43.8267	BIRADS B	White
-72.5214	1.13628	BIRADS C	White
-40.3117	16.9464	BIRADS C	Black
64.8239	2.44005	BIRADS A	Black
-23.6407	-15.5512	BIRADS C	Black
-26.083	-9.96466	BIRADS C	Asian
7.55653	-17.5361	BIRADS B	White
21.5848	0.953926	BIRADS C	White
1.84152	-44.3787	BIRADS A	Black
64.8421	7.89494	BIRADS A	White
-50.4285	20.6187	BIRADS C	Black
-2.59327	-56.5521	BIRADS B	Asian
-31.4517	8.56848	BIRADS C	Black
-52.7499	0.775289	BIRADS C	White
-40.545	43.8383	BIRADS C	Black
17.6876	41.1961	BIRADS C	White
39.8661	-52.081	BIRADS B	Black
65.7174	-20.1009	BIRADS B	Black
28.5603	-0.391974	BIRADS B	Black
-30.9305	26.5257	BIRADS C	Black
-26.4638	50.2539	BIRADS C	White
5.15369	27.7261	BIRADS C	White
39.5525	-18.9209	BIRADS B	Black
-20.5823	73.3758	BIRADS D	Black
0.944054	-13.5787	BIRADS B	White
26.4631	48.0058	BIRADS C	White
-2.66455	-45.2116	BIRADS C	Black
-50.6013	14.0755	BIRADS C	White
14.7415	-38.2668	BIRADS B	Black
73.3221	-12.7493	BIRADS B	Black
40.1534	-38.9152	BIRADS B	White
65.1833	-37.5684	BIRADS A	Black
-49.1947	56.2362	BIRADS C	Asian
55.7577	42.4838	BIRADS B	Black
35.7668	-64.8916	BIRADS A	Black
77.487	-14.7182	BIRADS A	Black
38.5226	-52.1019	BIRADS B	Black
-41.0304	43.4371	BIRADS C	Black
-18.215	68.1226	BIRADS C	Asian
-22.435	-30.6019	BIRADS B	White
1.11725	31.9139	BIRADS C	Black
47.8376	55.2182	BIRADS B	Black
15.0472	-33.4055	BIRADS B	Black
-7.47031	-38.291	BIRADS B	Black
-0.604222	-39.6139	BIRADS C	Asian
-45.1704	35.531	BIRADS C	White
-0.815269	-34.908	BIRADS B	Black
-3.0649	45.5021	BIRADS C	Black
-17.8091	-55.4667	BIRADS B	Black
65.3295	20.2268	BIRADS B	White
30.8358	8.66443	BIRADS B	White
-22.0103	-53.9084	BIRADS B	White
17.3434	-44.5969	BIRADS B	Asian
44.4048	-20.7	BIRADS B	Asian
-5.74252	-35.297	BIRADS B	White
-41.912	2.24794	BIRADS C	Black
-60.1477	18.3847	BIRADS C	Black
29.496	5.77548	BIRADS B	Black
-43.2118	12.4554	BIRADS C	Asian
-21.7562	36.9985	BIRADS C	White
1.50515	-58.5633	BIRADS B	Black
68.5228	10.3577	BIRADS B	White
75.1337	6.01799	BIRADS A	Black
61.2814	19.3447	BIRADS B	Black
-43.7868	8.09982	BIRADS C	White
31.022	-34.3172	BIRADS B	Black
-0.485176	-72.078	BIRADS B	Black
5.60212	-73.7635	BIRADS B	Black
-44.1258	43.4164	BIRADS C	White
-69.5871	36.4999	BIRADS C	Asian
36.7436	6.40295	BIRADS A	Black
62.8827	34.7821	BIRADS A	Black
-18.3256	33.0225	BIRADS C	White
29.5414	-31.2824	BIRADS B	Black
48.2008	28.224	BIRADS B	Black
-40.3564	-19.8627	BIRADS B	White
-44.8204	70.098	BIRADS C	Asian
-2.41079	44.9897	BIRADS C	Black
-8.80343	-16.3963	BIRADS C	Black
-39.7539	-23.1649	BIRADS C	Black
-27.5775	78.6229	BIRADS C	White
-45.9382	33.7207	BIRADS C	White
2.04531	-17.9698	BIRADS B	White
-51.123	-11.1218	BIRADS C	Black
-16.3917	-56.2347	BIRADS B	Black
-1.50368	30.9099	BIRADS C	White
59.2465	2.0157	BIRADS B	Black
-5.72742	-59.0694	BIRADS B	Asian
-46.1416	-34.0292	BIRADS C	White
-14.8375	-51.116	BIRADS B	White
-57.7418	-0.223893	BIRADS B	White
-14.4363	31.5847	BIRADS C	Black
0.66177	-3.18687	BIRADS C	White
17.4461	19.5022	BIRADS B	Black
-55.4118	-11.8944	BIRADS C	White
4.86207	40.7135	BIRADS C	White
-19.6412	-4.56944	BIRADS C	Black
-37.6373	41.8082	BIRADS D	Black
55.4991	-38.9511	BIRADS B	Black
50.9432	-45.5609	BIRADS B	White
-36.6632	47.8516	BIRADS C	Black
-21.5216	57.1547	BIRADS D	Black
-2.12292	15.7404	BIRADS B	White
19.3907	47.6479	BIRADS B	Black
-0.21726	41.6013	BIRADS C	White
15.876	-3.7823	BIRADS B	Black
-15.9827	-4.75852	BIRADS C	Black
42.5741	-31.5925	BIRADS B	Black
36.9048	-16.2186	BIRADS B	White
25.1984	-35.7436	BIRADS C	Black
25.5228	10.2161	BIRADS B	Black
26.3566	43.2119	BIRADS B	Black
-37.4185	71.2475	BIRADS C	Black
-1.59377	17.228	BIRADS C	White
82.019	2.52892	BIRADS A	Black
65.4133	27.0677	BIRADS A	Asian
0.912937	5.41998	BIRADS C	Black
-32.1236	40.2583	BIRADS C	White
-9.28225	38.0166	BIRADS C	White
24.4935	-23.0675	BIRADS B	Black
-17.9185	-37.6206	BIRADS C	Asian
-33.3039	-42.4481	BIRADS C	Black
56.96	15.5149	BIRADS B	Black
-32.4779	6.56509	BIRADS C	White
-0.446242	-30.1538	BIRADS C	Black
17.0388	-47.5936	BIRADS A	White
-23.189	87.0639	BIRADS D	Asian
10.2463	30.1573	BIRADS C	White
16.4254	3.31622	BIRADS B	White
80.7636	22.4145	BIRADS A	Black
-7.14149	8.15899	BIRADS C	Black
-50.2064	-32.1779	BIRADS C	White
-45.2292	40.048	BIRADS C	White
4.3134	-62.6544	BIRADS B	Black
-43.5058	-6.83403	BIRADS C	White
57.114	-12.1633	BIRADS B	Black
-5.29855	-38.1889	BIRADS B	White
-74.3211	-2.65082	BIRADS C	White
62.725	27.8803	BIRADS B	White
-3.47257	19.4139	BIRADS C	Black
-15.4721	-46.691	BIRADS C	White
10.8249	-55.7626	BIRADS B	Black
64.3691	37.5386	BIRADS B	Black
30.5814	-36.5229	BIRADS B	White
56.6687	17.9888	BIRADS A	Black
21.037	-36.7885	BIRADS B	Black
4.42288	18.8968	BIRADS C	Black
45.887	30.536	BIRADS A	White
77.3902	-12.977	BIRADS A	White
19.1251	-8.47488	BIRADS B	Black
-61.3848	2.26929	BIRADS C	Asian
22.8916	-29.8849	BIRADS B	White
-57.5551	15.7952	BIRADS C	Asian
8.08814	-8.45495	BIRADS B	White
41.9017	-9.09004	BIRADS B	White
-52.6964	-8.21743	BIRADS C	Black
6.36817	-65.4882	BIRADS B	Black
-12.0189	-32.6527	BIRADS C	Black
-11.1739	-35.4074	BIRADS B	Black
-56.8702	-16.8721	BIRADS C	Asian
58.9545	-34.3659	BIRADS B	Black
4.23326	-38.6417	BIRADS B	Black
55.0291	-17.0103	BIRADS B	Black
74.0256	39.0729	BIRADS A	Black
11.2776	54.7125	BIRADS C	White
21.9168	-18.2198	BIRADS B	White
-40.4805	12.9063	BIRADS C	White
40.2085	13.5127	BIRADS B	Black
-77.8758	2.06377	BIRADS C	Asian
-23.3619	35.6444	BIRADS C	Black
-50.9901	51.7983	BIRADS C	Black
-7.14017	-26.4142	BIRADS B	White
-26.0044	-24.4597	BIRADS B	White
11.9298	-20.7965	BIRADS B	Black
14.5603	-30.0841	BIRADS B	Asian
61.1863	-23.2402	BIRADS B	Black
-6.03934	-10.3244	BIRADS B	Black
-16.448	22.0748	BIRADS C	Black
41.6778	7.63796	BIRADS B	Black
14.8689	-64.1287	BIRADS B	White
53.5023	-34.8837	BIRADS B	White
-14.8745	-44.7428	BIRADS B	White
-24.9138	-56.2519	BIRADS B	Black
24.1742	20.6738	BIRADS B	Black
-37.3329	47.301	BIRADS C	White
-29.4441	-59.4457	BIRADS B	White
-18.3743	-0.48987	BIRADS C	White
-48.6321	14.6047	BIRADS C	White
32.0445	-17.0266	BIRADS B	White
-52.4974	44.3662	BIRADS C	White
-13.8994	54.5173	BIRADS D	Asian
9.47052	38.9368	BIRADS C	Black
-4.43747	-7.81534	BIRADS B	Black
-17.3312	21.7167	BIRADS B	Asian
28.6749	-26.2527	BIRADS B	Black
-41.434	32.5081	BIRADS C	Asian
58.7539	-5.20371	BIRADS B	Black
-55.0142	2.31701	BIRADS C	White
-51.3996	-4.28248	BIRADS C	Black
-64.9478	4.05542	BIRADS C	White
64.9378	-20.9805	BIRADS B	Black
45.3815	-27.6006	BIRADS B	Black
-7.54042	34.9125	BIRADS C	Black
-2.42766	0.94847	BIRADS B	Black
-25.9983	82.1142	BIRADS D	Asian
-18.6909	41.683	BIRADS C	Black
-5.60389	12.7634	BIRADS C	White
6.51897	28.2786	BIRADS B	Black
12.7157	-42.713	BIRADS B	Black
41.4482	55.7057	BIRADS B	Black
9.76244	4.64613	BIRADS B	Black
-16.1532	51.1915	BIRADS D	White
-74.0533	9.40169	BIRADS C	Asian
-19.3422	-34.8573	BIRADS B	Asian
-39.7971	30.4993	BIRADS C	Asian
24.9811	43.3229	BIRADS C	Black
-16.1179	37.2272	BIRADS C	White
-21.4232	42.3347	BIRADS C	Asian
17.0569	22.3051	BIRADS C	White
86.5376	4.87452	BIRADS A	Black
13.7991	-37.3373	BIRADS B	Asian
-3.18251	8.70984	BIRADS C	White
-45.0372	40.5067	BIRADS C	White
34.0533	36.6183	BIRADS B	White
-23.331	-28.9536	BIRADS C	Black
26.0175	40.162	BIRADS B	White
39.7453	14.1657	BIRADS B	White
46.8644	-30.8276	BIRADS A	Black
10.1895	-34.4926	BIRADS B	Black
5.0581	-41.9662	BIRADS B	Black
35.1456	-21.6637	BIRADS B	Black
53.4741	24.2048	BIRADS B	Black
-62.7204	20.0066	BIRADS C	Black
-62.0199	32.9212	BIRADS C	Asian
-11.774	-10.9912	BIRADS B	White
51.8379	-5.5551	BIRADS A	Black
54.9061	11.9957	BIRADS B	Black
32.6832	37.706	BIRADS B	Black
27.9002	47.0872	BIRADS B	Black
19.6278	5.70185	BIRADS C	White
-11.3139	-25.408	BIRADS B	White
15.528	-50.6505	BIRADS B	Black
13.6561	-67.2055	BIRADS B	White
46.4303	-4.78954	BIRADS B	Black
45.869	-26.8642	BIRADS A	Black
76.3474	25.2527	BIRADS B	Black
72.5705	34.8554	BIRADS A	Black
28.5618	-1.8498	BIRADS B	Black
72.6671	27.8	BIRADS A	Black
57.4396	11.6879	BIRADS B	White
49.4809	48.2218	BIRADS B	White
15.5515	-32.7961	BIRADS B	Black
49.4276	-43.4395	BIRADS A	Black
39.3415	28.3737	BIRADS B	Asian
-34.2568	15.6177	BIRADS C	Black
10.9275	23.8593	BIRADS B	White
36.9306	-3.85225	BIRADS B	Black
-0.899577	9.15994	BIRADS B	White
17.5912	57.0379	BIRADS C	Black
23.9768	-15.2396	BIRADS B	Black
-11.1176	-41.4394	BIRADS B	Black
-41.947	13.2209	BIRADS C	White
8.51981	-23.9752	BIRADS B	Black
51.97	-16.191	BIRADS A	Black
86.7556	3.68412	BIRADS A	Black
-57.4322	-17.9546	BIRADS C	White
75.8091	-23.5538	BIRADS A	Black
4.33939	12.0122	BIRADS C	Black
-0.988252	17.9641	BIRADS C	Black
6.63585	-57.9408	BIRADS B	Black
-0.839707	17.89	BIRADS C	Black
64.9922	15.7692	BIRADS A	White
31.0144	15.0753	BIRADS B	Black
15.673	-24.2192	BIRADS B	Black
10.8266	37.4781	BIRADS C	Black
48.47	-54.4567	BIRADS B	White
-35.4392	-17.1854	BIRADS C	White
-18.5942	80.8624	BIRADS D	Black
81.5756	-18.6985	BIRADS A	Black
7.84648	-41.4653	BIRADS B	White
-62.6136	-12.7465	BIRADS C	White
54.2715	-25.5788	BIRADS B	White
-13.6285	17.1737	BIRADS C	White
-19.7409	5.67874	BIRADS C	Black
-14.1297	78.1708	BIRADS D	White
51.0147	35.3216	BIRADS A	Black
20.9081	-11.5226	BIRADS B	Asian
22.5631	-56.7479	BIRADS B	Black
19.8796	4.84575	BIRADS B	Black
7.18312	-11.7371	BIRADS B	White
-63.149	24.5378	BIRADS C	Black
-30.6576	-13.5511	BIRADS C	Black
-11.0984	-24.2128	BIRADS C	Black
4.53355	-68.8394	BIRADS B	White
81.1168	5.62713	BIRADS A	Black
82.0775	-2.76025	BIRADS A	Black
-9.33008	-58.9764	BIRADS B	Asian
0.221133	-58.5919	BIRADS B	Asian
-13.6959	16.742	BIRADS C	Black
0.459026	40.4131	BIRADS C	White
9.95803	53.8858	BIRADS C	Black
-36.8567	25.8637	BIRADS C	White
7.99649	13.8283	BIRADS B	White
-6.97704	2.27824	BIRADS C	Black
61.1278	-29.664	BIRADS A	White
-45.7023	62.0402	BIRADS D	Black
-28.8719	-35.0797	BIRADS C	Black
6.49129	3.29517	BIRADS B	White
-21.6439	45.4422	BIRADS C	White
-0.940773	15.9872	BIRADS C	White
-12.4181	-29.1128	BIRADS C	White
15.2918	-10.9301	BIRADS B	Black
-5.26644	40.7279	BIRADS C	Black
-49.3948	7.29466	BIRADS C	White
-16.4219	-8.21038	BIRADS B	White
-52.9532	-23.6871	BIRADS C	White
3.75807	30.0569	BIRADS C	Black
-39.5259	48.1739	BIRADS C	Black
-0.000974578	-27.5026	BIRADS C	Asian
-19.7567	45.9778	BIRADS D	Black
-43.5455	5.24705	BIRADS C	Black
56.7557	10.0224	BIRADS B	Black
-14.2044	-0.988813	BIRADS C	White
-64.5258	-9.23971	BIRADS C	Black
-3.31681	-28.9038	BIRADS B	White
-3.07212	-60.9732	BIRADS B	White
83.4742	20.9325	BIRADS A	Black
41.0249	-31.1305	BIRADS B	White
12.0016	-42.7147	BIRADS B	White
-74.1722	10.3742	BIRADS C	Asian
72.7731	0.0263273	BIRADS A	Black
-5.2222	-58.94	BIRADS B	White
-7.73107	-48.6931	BIRADS B	Black
16.8902	-1.33636	BIRADS C	Asian
19.9547	54.5979	BIRADS C	Black
17.1607	13.6705	BIRADS C	White
29.0704	13.4853	BIRADS C	White
-62.9628	-14.9399	BIRADS C	Asian
-40.6494	-4.12873	BIRADS C	White
73.716	-20.2006	BIRADS A	Black
-41.2873	44.3201	BIRADS C	Black
55.7411	-10.1932	BIRADS A	Black
57.0528	2.98654	BIRADS B	White
-1.29567	-41.6935	BIRADS B	White
-63.2585	33.5959	BIRADS C	White
32.7418	31.1563	BIRADS C	Black
-47.1189	-30.7534	BIRADS C	White
88.646	-7.27768	BIRADS A	Black
42.2578	-0.707056	BIRADS B	White
-57.4823	34.9808	BIRADS C	White
6.55256	-42.1784	BIRADS B	White
23.5249	-39.2714	BIRADS B	Asian
-32.9526	6.16956	BIRADS C	Asian
4.16339	-15.4913	BIRADS B	Black
-25.3802	-42.3492	BIRADS C	Black
24.8737	29.484	BIRADS B	Black
-13.7731	-21.8684	BIRADS C	White
-69.1372	26.4153	BIRADS C	Black
21.698	-44.9835	BIRADS B	White
51.1091	28.7474	BIRADS B	Black
39.5931	-54.0687	BIRADS B	Black
-22.1535	42.5455	BIRADS C	White
70.1806	12.1207	BIRADS A	Black
-26.0637	39.534	BIRADS C	Black
73.4405	22.3888	BIRADS A	White
72.3498	34.8926	BIRADS A	Black
-31.4026	-50.4293	BIRADS C	White
56.1044	14.8776	BIRADS B	Black
-3.38365	-14.3062	BIRADS B	White
70.0205	30.6385	BIRADS A	Black
16.7384	-1.58552	BIRADS C	White
58.8121	22.4142	BIRADS B	Black
-21.6962	45.1825	BIRADS C	Black
-49.2672	-44.8213	BIRADS C	Asian
-32.6908	-57.0396	BIRADS C	White
67.5776	-3.24498	BIRADS A	Black
52.1103	-43.2105	BIRADS A	Black
-29.5373	-25.2406	BIRADS C	Black
-5.60695	12.015	BIRADS C	White
-51.6399	-20.9188	BIRADS C	Black
-20.919	28.267	BIRADS C	Black
-46.5983	-15.2998	BIRADS C	White
-2.78317	-57.4278	BIRADS B	White
67.6485	6.88547	BIRADS B	Black
-65.2839	-8.05668	BIRADS C	Black
-40.3939	-34.9449	BIRADS C	Black
22.5395	20.1014	BIRADS C	Black
34.5387	53.8648	BIRADS B	Black
42.3709	29.1135	BIRADS B	Black
-48.2438	30.7478	BIRADS C	White
26.6976	26.8497	BIRADS B	White
10.6859	-35.0055	BIRADS B	Black
27.01	-3.42109	BIRADS B	White
12.9076	34.7676	BIRADS C	White
19.5189	-30.782	BIRADS B	White
36.2212	4.18096	BIRADS B	Black
56.7613	11.3673	BIRADS B	White
-6.17357	-16.7958	BIRADS B	Black
-64.7622	-8.75826	BIRADS C	Black
20.4038	49.4507	BIRADS C	White
-64.1667	49.1172	BIRADS D	White
48.8137	15.3382	BIRADS B	Black
24.5069	25.2579	BIRADS B	Black
12.5149	32.4225	BIRADS C	Asian
80.9411	-4.75463	BIRADS A	White
9.3854	6.72288	BIRADS C	Black
56.0006	-31.0569	BIRADS A	White
-22.7692	-67.0665	BIRADS B	Black
-9.31736	37.8645	BIRADS C	Black
45.6167	9.43812	BIRADS B	Black
5.44671	-40.8081	BIRADS B	Black
-2.43445	-45.6742	BIRADS C	White
0.209379	-69.3968	BIRADS B	Asian
17.1807	21.9661	BIRADS C	White
-63.72	-33.4605	BIRADS C	Asian
-33.4455	43.1915	BIRADS C	Black
29.0134	44.9304	BIRADS C	Black
-14.1528	79.4274	BIRADS D	White
-35.2696	32.8899	BIRADS C	Black
-40.0542	61.4795	BIRADS C	Asian
27.7562	42.4498	BIRADS B	Black
25.7252	-24.8927	BIRADS B	White
42.4664	42.6738	BIRADS B	Black
-1.71271	-21.5955	BIRADS C	Black
-37.2048	-17.1492	BIRADS B	White
9.06278	-78.4738	BIRADS A	Black
6.48927	22.7201	BIRADS C	Black
-28.4662	-6.1058	BIRADS C	Black
-47.7823	28.499	BIRADS C	Black
3.70225	-42.8637	BIRADS B	Black
16.9174	57.2107	BIRADS C	Black
-12.035	-65.2558	BIRADS B	Black
-48.1411	23.5697	BIRADS C	White
-22.8199	2.79408	BIRADS C	White
28.158	-24.1657	BIRADS B	Black
7.14262	6.69065	BIRADS C	Asian
-54.7144	42.0682	BIRADS C	Black
20.6485	-72.112	BIRADS B	Black
-28.01	74.3269	BIRADS D	Asian
-16.2249	-26.9085	BIRADS B	Black
28.8455	32.278	BIRADS B	Black
16.2321	5.49152	BIRADS B	White
-30.6449	46.0234	BIRADS C	Asian
53.3306	35.422	BIRADS B	Black
19.7179	52.5955	BIRADS C	Black
-33.866	-24.8111	BIRADS C	Black
74.07	-30.4753	BIRADS A	Asian
-23.9976	-41.0588	BIRADS C	Black
-33.8991	35.3685	BIRADS C	Black
-13.1603	27.4671	BIRADS C	White
-59.6661	-4.89153	BIRADS C	Asian
-41.5508	-36.1304	BIRADS C	White
43.4625	8.47744	BIRADS B	Black
-17.5277	47.4222	BIRADS D	Black
31.019	-13.9302	BIRADS B	Black
-67.2233	28.1085	BIRADS C	White
-33.023	54.3663	BIRADS D	Black
-52.2221	44.8582	BIRADS C	Black
29.941	-21.52	BIRADS B	Asian
47.6792	-17.8674	BIRADS B	Black
-48.0163	60.7718	BIRADS C	Black
-70.0093	39.8305	BIRADS C	White
26.5707	17.992	BIRADS B	Asian
-22.8419	35.9069	BIRADS C	White
-45.68	-47.0512	BIRADS C	White
-50.8578	-20.2046	BIRADS C	White
44.5505	-51.0871	BIRADS B	White
48.0632	-13.7769	BIRADS B	White
2.89733	-53.5045	BIRADS B	Asian
50.4674	2.25869	BIRADS B	White
-24.7112	46.6361	BIRADS D	Black
-33.4178	-19.9888	BIRADS C	Black
54.0618	-20.8734	BIRADS B	White
45.3378	-26.1302	BIRADS B	White
67.4559	-26.4528	BIRADS A	Black
18.476	13.0355	BIRADS B	Black
-16.0059	-26.8279	BIRADS B	White
-36.9857	64.5624	BIRADS D	White
63.6143	-3.98142	BIRADS A	Black
19.2669	-5.10403	BIRADS B	Asian
57.7369	-9.78709	BIRADS A	Black
84.9837	-7.16129	BIRADS A	Black
27.6701	0.706127	BIRADS B	Black
-6.75006	-14.7783	BIRADS B	White
40.8108	9.05066	BIRADS B	Black
-2.32172	-47.1302	BIRADS B	Black
-15.3106	-51.5266	BIRADS B	White
36.5005	-66.5865	BIRADS B	White
86.782	1.80229	BIRADS A	White
9.3838	-72.7045	BIRADS B	Black
53.9655	36.9012	BIRADS B	Black
-2.45213	-10.7784	BIRADS C	Black
-6.69946	-5.74299	BIRADS B	White
6.86426	-57.4495	BIRADS C	Black
55.1539	19.0113	BIRADS B	Black
49.8894	-1.70527	BIRADS A	Black
-32.561	73.9804	BIRADS D	White
54.477	-50.9907	BIRADS B	White
18.0947	13.8795	BIRADS B	White
65.1561	-37.2336	BIRADS B	Black
82.1826	18.4925	BIRADS A	Black
-39.1288	-24.9023	BIRADS C	White
-33.9689	-19.5177	BIRADS C	Black
77.4767	-15.5414	BIRADS A	Black
-2.38745	22.1764	BIRADS C	Black
-14.8403	36.4295	BIRADS C	Asian
75.0416	37.2982	BIRADS A	Black
-7.54406	7.7179	BIRADS C	Asian
9.85471	1.58643	BIRADS C	Black
8.13586	-35.1571	BIRADS B	Black
-57.0734	38.2389	BIRADS C	White
1.42696	-37.91	BIRADS B	Black
-1.5875	-69.8652	BIRADS B	Asian
60.6307	15.6358	BIRADS A	Black
7.0005	-0.71401	BIRADS B	Black
-46.6714	-6.58545	BIRADS C	Black
15.5838	11.2268	BIRADS C	Black
-81.7408	-0.877114	BIRADS C	White
50.7199	30.9706	BIRADS B	Asian
-15.415	-50.596	BIRADS B	White
-69.2937	34.5533	BIRADS D	Asian
10.1642	26.2684	BIRADS C	White
14.6758	-31.1879	BIRADS C	White
20.9922	-17.6471	BIRADS B	Black
-28.7888	53.8048	BIRADS D	White
66.2071	22.7165	BIRADS A	Black
27.4142	-9.76755	BIRADS B	Black
-35.9776	-60.6785	BIRADS B	Asian
-53.6473	21.8921	BIRADS C	White
4.2555	-19.1758	BIRADS B	White
-52.1429	7.61572	BIRADS C	White
-21.5971	-42.8959	BIRADS B	White
-76.7092	34.4042	BIRADS D	Black
-38.0917	-12.64	BIRADS C	Black
-39.4622	6.00314	BIRADS C	Black
82.513	-11.7272	BIRADS A	White
80.8949	-1.74586	BIRADS A	Black
57.9722	15.1848	BIRADS B	Black
10.9516	-36.1821	BIRADS C	Black
-23.696	83.8052	BIRADS D	Asian
-40.0721	-54.8729	BIRADS B	Black
22.9431	-11.0212	BIRADS B	White
53.3829	19.0184	BIRADS B	Black
26.1705	40.5831	BIRADS B	White
26.9826	41.9771	BIRADS B	Black
79.241	-4.53146	BIRADS A	Black
23.8557	34.0155	BIRADS B	Black
-3.45961	-3.5844	BIRADS C	White
-24.7666	-37.9257	BIRADS C	Black
-12.0171	-16.8636	BIRADS D	Black
-11.9032	-2.71235	BIRADS C	Black
-45.5156	58.061	BIRADS C	White
53.1559	25.4825	BIRADS B	Black
-46.6169	-31.278	BIRADS B	White
64.7341	16.4139	BIRADS B	Asian
15.3454	-57.7067	BIRADS B	Black
49.3921	2.39405	BIRADS B	Asian
-28.9196	2.70693	BIRADS C	Black
8.00318	21.0238	BIRADS C	Black
-29.8165	27.6291	BIRADS C	White
-32.2577	33.2276	BIRADS C	Black
-44.5304	-5.86953	BIRADS C	White
75.4224	-12.8925	BIRADS A	Black
3.76189	29.7316	BIRADS C	White
-12.6504	78.1809	BIRADS D	White
14.3201	36.2226	BIRADS C	Asian
-29.3985	-59.6468	BIRADS B	White
16.0673	45.3978	BIRADS C	Black
-24.6436	21.0146	BIRADS C	Black
46.4244	-51.7389	BIRADS B	Black
51.1465	5.84004	BIRADS A	Black
-24.9759	11.5537	BIRADS C	White
70.8014	-14.144	BIRADS B	Black
-38.4754	-24.8583	BIRADS C	White
42.8111	34.9673	BIRADS B	Black
-20.2367	-39.029	BIRADS C	Asian
-52.0324	17.0172	BIRADS C	White
41.8083	-9.15386	BIRADS B	White
-35.7522	-60.8853	BIRADS C	White
31.3264	1.83093	BIRADS B	Black
3.47764	51.7586	BIRADS C	White
-55.9896	31.7843	BIRADS C	Asian
-36.6858	60.8807	BIRADS C	White
22.4556	-31.0236	BIRADS B	Asian
12.2016	-11.3109	BIRADS B	Black
-0.465799	-71.9014	BIRADS B	Black
71.1431	19.7467	BIRADS B	Black
-10.54	-14.9902	BIRADS C	Asian
5.857	-42.6061	BIRADS B	Black
46.7363	47.039	BIRADS B	Black
40.3917	46.7437	BIRADS B	Black
68.5614	-31.722	BIRADS A	White
-50.0918	16.5899	BIRADS C	White
-51.067	28.2471	BIRADS C	Black
-24.6581	57.715	BIRADS D	Asian
-9.9204	-8.27183	BIRADS C	Black
54.228	-48.3925	BIRADS A	White
2.92502	-34.3782	BIRADS B	White
52.9099	19.1755	BIRADS B	White
4.426	6.64136	BIRADS C	Black
-48.672	61.8589	BIRADS D	Black
-19.7381	-30.4626	BIRADS B	Black
80.5487	20.6516	BIRADS A	Black
19.8766	4.78542	BIRADS B	Black
8.48624	-6.99478	BIRADS B	Asian
-51.1588	-19.917	BIRADS C	Asian
10.8171	-22.7886	BIRADS B	Asian
79.9179	4.12483	BIRADS A	Black
48.34	-3.73652	BIRADS B	White
-27.0991	-56.144	BIRADS B	White
22.6826	-12.2623	BIRADS B	Black
-30.0914	67.0312	BIRADS D	White
84.9475	24.4583	BIRADS A	Black
57.3075	-31.8435	BIRADS B	Black
12.1027	46.3863	BIRADS C	Black
5.34432	31.0971	BIRADS C	Black
51.3802	33.2832	BIRADS B	Black
1.06191	26.3868	BIRADS C	Black
75.5301	-17.9956	BIRADS A	Black
-72.9061	-21.8377	BIRADS C	White
-42.4379	49.1373	BIRADS C	White
38.9196	-6.91195	BIRADS B	Black
18.0759	20.3628	BIRADS C	Black
34.0407	37.4385	BIRADS B	Black
-2.0394	11.4104	BIRADS C	White
-39.3168	-13.8523	BIRADS C	White
11.8091	43.6271	BIRADS C	White
83.6701	25.4471	BIRADS A	Black
-28.5337	-19.7266	BIRADS C	Black
16.815	19.2394	BIRADS C	Black
-5.45101	5.94628	BIRADS C	Black
43.0001	14.5799	BIRADS B	White
21.2602	10.438	BIRADS C	Black
-17.3265	-65.2669	BIRADS B	Black
-44.9329	18.9398	BIRADS C	White
-19.8308	-17.9802	BIRADS C	White
[truncated: 29,888 more rows]

## Sheet: Figure 3 c-d
tsne_x	tsne_y	density	race
57.401852139176356	10.271863993777028	BIRADS B	White
44.44604433914506	-8.11358	BIRADS B	Black
-64.9792	-7.2976	BIRADS C	White
8.322345223806101	-52.6755	BIRADS B	Black
-32.64	16.340991573299288	BIRADS C	Asian
-4.21571	71.12117046818167	BIRADS D	Asian
-2.8577	-20.6677	BIRADS C	White
38.17239976494209	-38.2215	BIRADS B	White
43.15022939907575	37.95615844230822	BIRADS A	Black
-0.29877	69.34310703895395	BIRADS D	White
40.316174166294374	-48.2582	BIRADS B	Black
68.53107676533409	-13.4144	BIRADS B	White
-51.325	37.09519216967633	BIRADS C	Asian
42.31665786600891	53.97535297983316	BIRADS B	Black
-70.1736	10.459349440944399	BIRADS C	Asian
-33.7035	-35.9743	BIRADS C	White
-32.3992	-11.4616	BIRADS C	Black
-71.508	-12.6456	BIRADS C	White
-27.7255	-11.9631	BIRADS C	White
-5.96671	-67.9792	BIRADS B	White
-59.2167	-4.87384	BIRADS C	White
-36.3644	32.562061529729554	BIRADS C	White
-53.2341	35.21203073036215	BIRADS C	White
27.302960377554612	48.112398457351176	BIRADS A	Black
49.64741498978233	-58.157	BIRADS B	Black
-19.0734	8.1459	BIRADS D	Black
46.58785542570706	20.7458	BIRADS B	White
26.29348898305442	-47.3632	BIRADS B	Black
-55.7083	-17.611	BIRADS C	White
-17.4544	35.74561455757151	BIRADS C	White
16.835683642289723	-59.8708	BIRADS B	White
-65.4822	-5.53085	BIRADS C	White
69.27508849000836	-0.702188	BIRADS B	White
50.703659043316854	27.590407691412608	BIRADS B	White
42.32664327625549	-43.0564	BIRADS B	Black
44.584400410316846	58.94297006852054	BIRADS A	Black
-20.7598	58.87991956711538	BIRADS C	White
13.270617068872701	73.09119614642383	BIRADS A	Black
26.227387122411745	-41.9204	BIRADS B	White
43.46112193911715	-45.0525	BIRADS B	Black
62.54278093092339	-12.6805	BIRADS B	Black
27.17370595425428	-39.5525	BIRADS C	White
28.330252637889956	38.4056	BIRADS A	Black
-66.4302	-31.3451	BIRADS C	Black
-47.2588	-28.5183	BIRADS C	Black
-47.827	10.014555803124132	BIRADS C	Black
3.514100755108479	46.5667	BIRADS A	Black
60.56853647728757	19.804424702761395	BIRADS A	Black
-57.0946	-23.9609	BIRADS C	Black
-0.269786	-35.1511	BIRADS B	Black
20.832648416097737	4.077458903511659	BIRADS A	Black
35.86431621594165	5.08971	BIRADS B	Black
-62.1325	1.3971080374332363	BIRADS C	Asian
-51.2596	13.398682547518964	BIRADS C	Black
-29.158	-53.0164	BIRADS B	White
15.104177711714035	61.41899492658152	BIRADS A	White
-65.3589	23.65651172957711	BIRADS C	White
36.53851731740899	-18.529	BIRADS B	Black
39.42905190176263	45.0108	BIRADS A	Black
21.456821258943098	60.877016291161006	BIRADS A	Black
30.712483510218796	-39.9071	BIRADS B	White
24.70847081037178	71.70008002227493	BIRADS A	Black
-44.8397	-46.9206	BIRADS C	White
24.348084422767673	-58.1628	BIRADS B	Black
21.52959425491366	-39.3844	BIRADS B	White
43.52259746821287	22.886464164648014	BIRADS B	Black
-16.8456	37.00614350174106	BIRADS D	Asian
41.13306654955865	59.08421087863907	BIRADS A	Black
-3.1838	-16.7489	BIRADS C	Black
0.39528584301442976	-75.3456	BIRADS B	White
52.93637394478815	-44.7196	BIRADS B	Black
21.720665154569293	13.7331	BIRADS B	Black
-63.2271	-8.13009	BIRADS C	White
-47.5042	-29.3051	BIRADS C	Black
-21.7154	-41.4184	BIRADS C	Black
-38.7131	-55.331	BIRADS B	Black
-11.3842	80.44692841514433	BIRADS D	White
-55.4826	-1.45522	BIRADS C	White
-56.502	33.761803658724745	BIRADS C	White
-30.4347	40.003555852353784	BIRADS C	Black
-58.392	12.127994521202982	BIRADS C	Asian
26.623251854255507	12.920904310674924	BIRADS B	Black
-13.2997	-35.2247	BIRADS C	Black
-59.1204	35.8699	BIRADS C	White
49.2401	20.0281	BIRADS B	Black
38.5877	11.423926206707133	BIRADS B	Black
39.966192044442444	14.823616159093914	BIRADS B	White
40.89709771082829	14.799355740570723	BIRADS B	Black
-28.4512	-29.5643	BIRADS C	Black
-62.6987	-26.2034	BIRADS C	White
21.357233109134437	-34.2556	BIRADS B	Black
-11.9318	-69.1275	BIRADS C	White
-38.9275	18.75545944008322	BIRADS C	Black
16.428007651081874	-51.0614	BIRADS B	Black
-19.5511	28.1568	BIRADS C	Black
-11.9791	-18.9731	BIRADS C	White
-32.4925	-20.5092	BIRADS C	White
-38.0404	-38.7071	BIRADS B	Black
40.78028462059139	3.5182958274882665	BIRADS B	Black
-34.498	-13.5961	BIRADS C	White
37.96739600796775	18.462045357642676	BIRADS B	Black
5.6664017042798145	-70.8769	BIRADS B	Black
-45.2212	11.31561659275462	BIRADS C	White
60.93936239076945	31.34706917585697	BIRADS B	Black
44.199263457054826	58.95071156220637	BIRADS A	Black
-11.3085	21.69276453931032	BIRADS C	Black
16.640439244728896	-61.1346	BIRADS C	Black
41.788957877280836	-35.1148	BIRADS B	White
-32.165	45.74830470460539	BIRADS C	White
11.013535551854318	75.59545210532936	BIRADS A	Black
9.78102	39.197174805412416	BIRADS B	Black
-27.779	-31.4705	BIRADS B	White
34.6355	42.995360358434134	BIRADS A	White
-12.536	-4.93804	BIRADS C	White
44.71128039445196	-12.6466	BIRADS B	Black
61.82410745916438	-29.3767	BIRADS B	White
22.96153240784359	11.1048	BIRADS B	White
16.911164509792012	44.46387487569873	BIRADS A	White
-16.2347	-44.4281	BIRADS B	White
32.62768909497497	-13.9427	BIRADS B	Black
35.056963799118165	36.78124782474055	BIRADS B	Black
43.1998	-7.76052	BIRADS B	Black
-22.1516	32.75271287505176	BIRADS C	Black
26.66617344731622	-13.4208	BIRADS B	Black
37.76305867635401	-51.4283	BIRADS B	Black
17.0914	65.45390547897638	BIRADS A	Black
63.54280372191929	11.409192099328246	BIRADS B	Black
-4.42878	82.47262223772414	BIRADS D	White
29.81634702191475	-21.6566	BIRADS B	Black
25.86699532771131	-44.303	BIRADS B	White
17.375821953168657	42.01452337810892	BIRADS B	White
-7.2276	63.349878941020265	BIRADS D	Black
-53.5163	5.193058163873273	BIRADS C	Black
-18.9638	63.17056568854108	BIRADS C	Black
51.298341026391334	-10.5095	BIRADS B	White
-52.2842	9.562451930121627	BIRADS C	White
27.182901793489318	36.26482901743882	BIRADS A	White
13.845667960681052	29.412838913003096	BIRADS B	White
14.840109242927266	9.807592045219542	BIRADS B	White
60.23155040557586	-12.1963	BIRADS B	Black
-7.28777	-35.2965	BIRADS B	White
-24.3731	22.697600775162826	BIRADS C	White
9.918488045435216	-29.9498	BIRADS B	Asian
-40.2622	28.606877665955743	BIRADS C	Asian
8.347413983893492	-42.2441	BIRADS C	White
54.03044324932377	4.127762001723375	BIRADS B	White
13.921858782184115	12.993705826508583	BIRADS A	Black
54.03475939423911	-16.9407	BIRADS B	White
28.099419824696234	55.210922994012876	BIRADS A	Black
54.096678996067205	26.248477767752796	BIRADS A	Black
-39.2098	8.314149317188111	BIRADS C	Black
-19.2443	-66.9988	BIRADS C	Asian
31.66398600658203	11.169058752517417	BIRADS C	White
15.23214220560006	65.04535506033898	BIRADS A	White
39.24438942176842	-15.9342	BIRADS B	Black
26.423373873858935	53.08948410586867	BIRADS A	Black
21.94644208949881	72.47828647793663	BIRADS A	Black
-56.9825	-39.7689	BIRADS C	Black
-24.2635	50.49526604612563	BIRADS D	White
-62.7256	-20.1649	BIRADS C	White
-14.0547	58.55725330097175	BIRADS D	White
5.315393081816398	-35.3296	BIRADS B	White
47.099253168133515	26.342227345246222	BIRADS B	Black
17.749205919630892	-38.0576	BIRADS B	Black
-17.0711	63.67199063087299	BIRADS D	Black
36.92861618269505	33.16529916187126	BIRADS B	Black
8.268769424262402	-26.1877	BIRADS C	White
36.37557856461077	34.193207784827564	BIRADS B	Black
-71.4179	4.576222562660154	BIRADS C	Asian
22.493504845167696	63.97889262788739	BIRADS A	Black
22.549597150976446	22.621901154541426	BIRADS A	Black
-14.3993	65.9882	BIRADS D	Asian
27.865621950686077	63.20005782368386	BIRADS A	Black
-35.5436	-30.503	BIRADS B	Black
5.525544486268101	-73.4218	BIRADS B	White
18.826522755063877	-20.7894	BIRADS C	White
4.331960467902455	-48.8826	BIRADS C	White
-49.1996	-3.1376	BIRADS C	White
23.220975500382842	63.239677253890385	BIRADS A	Black
-54.8141	-35.2937	BIRADS C	White
16.80795008283888	-51.1967	BIRADS B	Black
32.55164569915391	43.10267727557575	BIRADS B	White
1.1152020380963197	-37.1564	BIRADS C	White
7.6508541597478175	-78.4689	BIRADS B	Black
-43.6186	-36.9525	BIRADS C	Black
32.79516669382408	36.70168596635851	BIRADS B	Black
10.290553762370745	-1.26676	BIRADS B	White
-4.96455	50.04555867810428	BIRADS D	Black
-28.9576	23.26038882356844	BIRADS D	Asian
-19.9515	56.8578	BIRADS C	Black
-63.385	17.776154497855718	BIRADS C	White
-72.0244	8.366016668990362	BIRADS C	Black
33.79293612502518	57.35905746749196	BIRADS B	Black
69.74402835846705	-29.4246	BIRADS B	Black
32.587630183537534	-61.5279	BIRADS B	White
43.59720004489676	18.68156503063147	BIRADS A	White
60.60415783940835	20.088992122072934	BIRADS B	Black
45.752180492879965	-25.4095	BIRADS B	Black
-49.1175	-23.2111	BIRADS C	White
42.28905424326524	20.16720922031167	BIRADS B	Black
3.5135990748307764	-35.6702	BIRADS B	White
49.59488854042124	-24.7478	BIRADS B	Black
6.141210710931002	-73.9009	BIRADS B	Black
-52.4374	-12.2433	BIRADS C	Black
47.92981167432851	-23.1586	BIRADS B	White
-60.8934	-0.0605841	BIRADS C	White
54.81938207293106	38.71889556555184	BIRADS B	White
33.41765421632157	35.96525799046778	BIRADS A	Black
35.2123	-24.6553	BIRADS B	White
-63.4166	13.33910810332524	BIRADS C	Asian
47.72084374953866	9.534399391015345	BIRADS B	White
-59.9948	22.207370695109482	BIRADS C	White
25.978256228920905	55.87542011660014	BIRADS A	Asian
40.255896504091915	5.073064289075107	BIRADS B	Black
-31.2884	26.59166594855083	BIRADS C	Asian
12.257592918813073	-29.2359	BIRADS B	Black
-10.8515	-52.3136	BIRADS B	White
-15.8497	76.42296220288922	BIRADS D	White
25.88731375185296	21.370832150006976	BIRADS B	White
-6.47668	47.68035806717397	BIRADS C	Black
-63.0506	-6.00138	BIRADS C	Asian
-22.7092	-3.02643	BIRADS C	Asian
-4.96527	58.11918780069162	BIRADS D	Asian
-11.2476	-39.264	BIRADS C	Asian
32.49820741596882	70.79641020956791	BIRADS A	Black
-51.9991	-32.1569	BIRADS C	Black
-35.6488	-36.8665	BIRADS C	Black
-71.7807	-22.7491	BIRADS C	White
-47.7346	-25.8567	BIRADS C	White
-8.2956	73.88024993990331	BIRADS D	White
7.630665548763757	-5.79281	BIRADS B	Black
20.762	-46.9046	BIRADS B	Black
-1.55004	-33.9777	BIRADS C	Black
-4.26228	-71.6003	BIRADS B	Black
-25.4394	33.487226451289274	BIRADS D	Black
-1.79755	78.63102170054633	BIRADS D	Asian
22.992015436738043	62.541675094965136	BIRADS A	White
-16.0046	-51.4846	BIRADS C	Black
61.49354756193669	-28.4921	BIRADS B	Black
27.674517942656617	61.313287944073906	BIRADS A	Black
25.6498	35.886137080968474	BIRADS A	White
31.55112247439241	-6.32915	BIRADS B	Black
19.5046	9.041246129874148	BIRADS B	Black
50.574302976155934	-37.0991	BIRADS B	Black
4.943305420428314	-69.2486	BIRADS B	White
-19.5668	-1.5078	BIRADS C	Black
67.17725763014172	11.722109348725995	BIRADS B	Black
60.59494287475333	19.89062688842822	BIRADS A	Black
32.375475318316866	8.63056	BIRADS A	Black
22.286649189196517	41.82112979178606	BIRADS A	White
20.938648868929338	39.77233339983327	BIRADS A	White
44.44100666362136	55.21004487600174	BIRADS A	Black
-29.4751	-49.1101	BIRADS B	White
-55.4657	-26.3389	BIRADS C	White
-8.18925	0.041983575385519604	BIRADS C	White
45.149260029189435	14.28626466708728	BIRADS B	White
19.379842407974635	-30.4485	BIRADS B	White
28.872901737938236	-37.5241	BIRADS B	Black
-19.7118	17.25827649526131	BIRADS C	Black
73.81295235049575	-3.49416	BIRADS B	White
-27.6417	-48.1045	BIRADS C	White
-29.4791	-64.4653	BIRADS C	White
-44.8562	11.461989950789299	BIRADS C	White
61.09976508119943	-31.1449	BIRADS B	White
-23.3518	42.839	BIRADS D	White
-56.9332	-17.231	BIRADS B	Black
-17.4371	-58.8002	BIRADS B	White
-62.7749	14.946929108729783	BIRADS C	White
22.749618708787263	45.69603701614225	BIRADS A	Black
46.349992289356315	14.684699352818772	BIRADS B	White
-38.1292	-14.0158	BIRADS C	White
-39.211	-18.8015	BIRADS C	Asian
-73.5617	3.5965696312944457	BIRADS C	Black
-45.3039	-46.8238	BIRADS C	White
22.622062707308547	67.04056603322621	BIRADS A	White
9.903908559300882	-10.5687	BIRADS D	Black
52.38359276151307	33.606140239473014	BIRADS B	White
-74.2675	-0.188573	BIRADS C	White
1.9520810489357736	-35.4411	BIRADS B	Black
-39.8694	27.819003240200033	BIRADS C	Black
-35.1029	25.921922565694008	BIRADS C	White
8.78911	-42.6101	BIRADS C	White
-43.2357	-56.1382	BIRADS B	Black
52.995834517484646	19.61753464238492	BIRADS B	Black
-70.1748	-4.82617	BIRADS C	White
-11.9828	54.06293943407281	BIRADS D	White
-54.8078	-42.4252	BIRADS C	Black
44.6683	53.301410588950695	BIRADS A	Black
25.11302650794359	10.426393324054546	BIRADS B	White
-36.087	-60.2806	BIRADS B	Asian
-42.1978	-22.6016	BIRADS C	Asian
9.6416	81.7868	BIRADS A	Black
27.17306353500862	-49.3984	BIRADS B	White
-10.6563	51.58877220368558	BIRADS C	Black
-12.6137	77.69827893880073	BIRADS D	Asian
12.176530974571044	-49.0027	BIRADS C	Black
57.60455524422116	1.6847908671592053	BIRADS A	Black
45.43657508389699	-54.5731	BIRADS B	White
-57.1698	-0.0236291	BIRADS C	White
31.00670672304084	-56.0694	BIRADS B	White
23.82370948402313	48.7625	BIRADS A	White
59.17935379092071	-30.1749	BIRADS B	White
-14.617	1.0928608558496693	BIRADS C	Asian
-60.7418	-20.6449	BIRADS C	Black
19.75066103124031	77.30751178459776	BIRADS A	Black
42.33062678117103	56.52482807390086	BIRADS B	Black
-60.2846	19.421578485385957	BIRADS C	Black
2.454212802571041	-59.7664	BIRADS B	Black
-41.6185	2.26766	BIRADS C	Black
46.493888727251516	-9.03517	BIRADS B	Black
-10.3217	65.40614487021966	BIRADS D	Asian
65.07472828180592	0.9489772636926194	BIRADS B	White
-8.35262	50.18715264134688	BIRADS D	White
28.407206605605538	23.765187101762542	BIRADS B	White
28.535694598688806	30.740375912078207	BIRADS A	Black
52.66015073515705	-23.7393	BIRADS B	Black
17.324733650932206	29.11294356022196	BIRADS B	White
63.39990638995003	15.023312696648462	BIRADS A	White
-46.547	-31.4681	BIRADS C	Black
-35.924	41.29775603164231	BIRADS C	Black
56.04362929057305	8.662155198358636	BIRADS B	White
30.130940752265403	-25.3152	BIRADS B	Black
5.710848577625894	30.946102230437244	BIRADS B	Black
-12.3997	32.35359393199812	BIRADS D	White
70.30670024675351	-23.8527	BIRADS B	White
41.671228062701005	-53.4076	BIRADS B	Black
26.891589757421627	55.30910210317685	BIRADS A	Asian
-33.524	-27.8763	BIRADS C	Asian
-13.7121	67.15994772126119	BIRADS D	White
-56.763	10.242709667297852	BIRADS C	Black
-44.9403	30.866851289228777	BIRADS C	Black
5.634926471038357	-75.45	BIRADS C	Black
-4.88839	-44.1545	BIRADS C	Black
-14.692	-32.5072	BIRADS C	White
32.63668907886878	32.56311999397231	BIRADS B	White
32.187191545052556	63.059592139931205	BIRADS A	Black
-7.55576	54.50349378182709	BIRADS C	Black
-46.626	-52.6607	BIRADS B	Black
29.282646943871992	16.760003887791232	BIRADS B	Asian
-0.329172	-54.7321	BIRADS C	Asian
-23.2819	-50.2119	BIRADS B	White
15.927127693575317	75.84249491503228	BIRADS A	White
-25.3601	48.77468165146046	BIRADS D	White
10.573472310328592	83.29574668835035	BIRADS A	Black
19.364971233384548	75.17141435092127	BIRADS B	Black
-11.2045	68.02820043442323	BIRADS D	White
24.492181280120015	69.5922	BIRADS A	White
-8.36089	-13.4185	BIRADS C	Black
-52.4594	33.764015219994846	BIRADS C	White
-29.9939	39.26108086074305	BIRADS C	White
58.73164550964345	-16.472	BIRADS B	Black
-25.6726	-39.0301	BIRADS B	White
-4.40111	-1.59734	BIRADS B	White
0.7376031227451525	33.96249465361212	BIRADS B	Black
3.0759437584598865	-71.942	BIRADS C	Asian
-67.8756	-22.5018	BIRADS C	White
21.231384326988795	-38.0943	BIRADS B	Black
-31.4014	-52.9499	BIRADS B	Black
15.353796401326175	13.879204692269901	BIRADS B	Black
49.89597139404019	53.81767084213577	BIRADS A	Black
21.737844665368822	41.34268032402181	BIRADS A	White
-21.7399	-35.8965	BIRADS B	White
-13.531	-41.0538	BIRADS C	Black
23.890307468232212	-46.5694	BIRADS B	White
16.658751311414022	45.546256038113526	BIRADS A	White
62.992947076415625	6.589617697188992	BIRADS B	White
-12.2151	-42.5364	BIRADS B	Black
52.6675	-52.034	BIRADS B	Black
23.96993766099531	-66.0545	BIRADS B	Black
33.06045539746267	39.128076697078974	BIRADS B	Black
-19.0604	-19.2914	BIRADS C	Asian
23.841324063491307	69.01200622758817	BIRADS A	Black
25.12210155140858	-31.414	BIRADS B	White
-48.2859	-16.0137	BIRADS C	White
-28.0901	-44.7405	BIRADS C	White
-6.13246	-52.7593	BIRADS B	White
-31.9887	-26.4808	BIRADS C	Black
-55.1216	-6.61218	BIRADS C	White
-22.1449	40.084845355652455	BIRADS C	White
-50.6918	13.624744492853692	BIRADS C	Black
66.76142644599618	20.898453858501625	BIRADS B	White
-54.8289	22.02920940017045	BIRADS C	Asian
48.78725673545124	6.794218986211557	BIRADS B	Black
-3.31165	-2.54522	BIRADS C	Black
-19.6841	-26.7113	BIRADS C	White
0.5843626252260267	-30.2161	BIRADS B	Black
19.635047169239773	-27.2595	BIRADS C	White
-54.0855	-5.68822	BIRADS C	Black
-40.1322	-42.9901	BIRADS B	White
-51.9228	-37.4832	BIRADS C	White
-30.926	-11.0272	BIRADS C	White
60.47101034380265	26.08385436865235	BIRADS B	Black
43.65087849704382	-10.1736	BIRADS B	Black
-28.6826	-34.757	BIRADS C	Black
-23.6522	-16.3412	BIRADS C	White
-13.892	-54.3404	BIRADS C	Asian
-43.1209	-18.3038	BIRADS C	Asian
28.91549215466494	59.47606305053676	BIRADS A	Black
-75.8574	3.4772360668779023	BIRADS C	Black
-74.7235	-5.30279	BIRADS C	Black
23.863653880985172	62.4511	BIRADS A	Black
-14.8285	-0.462234	BIRADS C	Black
72.68399692470304	-26.4256	BIRADS B	Black
-5.6384	-72.4858	BIRADS C	Black
-0.297493	-44.6256	BIRADS B	Black
24.77497497455782	40.722356907941325	BIRADS A	White
-53.5054	16.832779116984156	BIRADS C	Black
-37.6783	-18.9946	BIRADS C	White
11.872119466824532	-49.8334	BIRADS B	Black
48.8993	22.77506349408669	BIRADS B	Black
51.37209126869437	-33.1735	BIRADS B	Black
12.393313922941532	-44.6278	BIRADS B	Asian
15.465093098176446	-28.4042	BIRADS B	Black
14.022376585288859	-20.1767	BIRADS C	Asian
23.231396347217625	50.70250065582374	BIRADS A	Black
55.7962	-32.9555	BIRADS B	White
73.67509853107275	4.774664506666634	BIRADS B	Black
0.5868514804964414	-69.5073	BIRADS B	Black
-49.2915	30.290083984894263	BIRADS C	Asian
-22.6985	-52.3543	BIRADS C	White
-49.7684	-49.7717	BIRADS C	Black
49.79599282453412	-26.1249	BIRADS B	Black
-30.2531	45.6819	BIRADS C	Black
7.278504126162411	-41.3418	BIRADS B	White
46.813933405401485	-57.4448	BIRADS B	Black
20.55377346234014	79.13339468850077	BIRADS A	Black
-51.6558	-18.4687	BIRADS C	White
19.60500099343488	12.839128221491846	BIRADS B	White
50.14213142902881	-41.1272	BIRADS B	Black
46.20321433704949	-18.4446	BIRADS A	White
-5.94866	-36.2032	BIRADS C	White
14.968203137199287	16.89899394403624	BIRADS B	Black
-38.5759	-47.6331	BIRADS C	Black
27.296462287527415	-43.2677	BIRADS B	Black
5.119978972869859	-66.6596	BIRADS B	Black
-30.833	-63.0828	BIRADS C	White
-6.09967	-56.3899	BIRADS B	Asian
-28.2028	1.9911312865947848	BIRADS C	Black
19.428839305426543	21.224814334462156	BIRADS B	Asian
16.777260461338297	-28.5699	BIRADS B	Black
-23.4704	-6.71896	BIRADS C	White
-5.55403	-71.4763	BIRADS B	White
-42.706	-12.2718	BIRADS C	Black
11.986315763379633	-61.9928	BIRADS C	White
-19.2725	55.605607166016945	BIRADS D	Black
48.5658	53.28160481104673	BIRADS A	Black
40.203041018198974	41.02993368164797	BIRADS A	Black
-48.2271	-36.3573	BIRADS C	Black
-10.5269	-49.4017	BIRADS C	Black
-23.1804	-44.1777	BIRADS C	White
61.21718556069435	-14.0918	BIRADS B	White
-39.6459	-49.2321	BIRADS C	White
44.22858304862284	10.574341306050169	BIRADS B	Asian
13.453331736687955	-13.2501	BIRADS B	Asian
46.5047	-31.5304	BIRADS B	Black
-6.03066	-35.079	BIRADS C	White
-57.8643	-34.3183	BIRADS C	Asian
9.579065772501128	-53.9822	BIRADS B	Black
5.6958935301759235	-33.0462	BIRADS B	Asian
-36.0475	19.9828	BIRADS C	Black
47.52156503355347	55.30591651042928	BIRADS A	Black
-26.6351	25.96700928373396	BIRADS C	White
-26.4688	14.173987483307744	BIRADS C	White
-19.8795	31.14026067869273	BIRADS C	Black
-47.9667	-50.4985	BIRADS C	White
-72.9394	1.9375242357659541	BIRADS C	Black
40.00834116518744	24.422241151209036	BIRADS B	White
18.920085609713233	-61.7363	BIRADS B	Black
-14.5927	-4.07013	BIRADS C	White
33.42002757595756	25.89509183489343	BIRADS A	Black
34.45306848737471	58.19326278744183	BIRADS A	Black
24.37567383970207	26.90660233640893	BIRADS B	White
41.44710524130164	-58.1174	BIRADS B	White
-54.9108	-47.3695	BIRADS C	Black
49.851864315377696	25.881785911091654	BIRADS B	Asian
45.01737762529885	-22.1069	BIRADS B	Black
-13.3095	20.564626351011725	BIRADS C	Black
-20.0095	75.33498009803046	BIRADS D	White
47.080186591210456	-4.62433	BIRADS A	Black
41.62258666320474	5.234496939981606	BIRADS B	Black
21.122312180465453	24.836982876300507	BIRADS B	Black
67.21861077859668	-13.4093	BIRADS B	White
68.79213492765443	-11.7552	BIRADS B	White
-70.7018	-19.645	BIRADS C	Black
-28.559	-49.9413	BIRADS C	Black
66.87692000764555	-33.8852	BIRADS B	Black
19.884163038358054	30.26278743132337	BIRADS A	White
17.018619714829214	30.046414582288875	BIRADS A	Black
-8.8142	61.361863690652946	BIRADS D	White
-19.1151	40.712029911872094	BIRADS C	Black
23.617722345710217	3.6016115721488675	BIRADS B	Black
24.311363457416064	-54.4954	BIRADS B	White
49.11128609780746	-17.3316	BIRADS B	Black
-23.7308	-8.59241	BIRADS C	White
-18.3413	10.421987316846606	BIRADS C	Black
56.64189150340837	14.948037785789435	BIRADS B	Asian
25.546663754907414	67.0845	BIRADS A	Black
-11.3989	-66.9396	BIRADS C	Asian
-45.9921	9.474581417194388	BIRADS C	Asian
32.990055964494495	37.30191243831014	BIRADS B	White
-32.1726	-41.9455	BIRADS B	White
70.88749191306265	-11.0089	BIRADS B	White
15.067268316767612	62.18796513978602	BIRADS A	Black
-29.0074	-1.7064	BIRADS C	White
-12.6859	-66.5577	BIRADS B	Black
8.918909476931873	-5.03709	BIRADS B	Asian
-18.4281	14.0908	BIRADS C	Black
-11.4662	56.13390329429393	BIRADS D	Asian
30.753973800562342	51.77863262411349	BIRADS A	Black
-5.38682	-71.0529	BIRADS B	White
2.9562191684890906	-31.1628	BIRADS C	Asian
-50.6593	-28.2232	BIRADS C	Asian
68.99584530847697	1.439457408167174	BIRADS B	White
-58.059	-42.9855	BIRADS C	Black
-51.7731	-0.246282	BIRADS C	Asian
25.226251160281265	33.48908772808136	BIRADS B	Black
-14.5292	65.22652850036137	BIRADS C	Asian
-9.88773	-2.67708	BIRADS C	White
-29.9934	43.547139909223894	BIRADS C	White
-30.693	-11.395	BIRADS C	White
-1.70412	78.11369072303873	BIRADS D	Asian
-9.79759	-36.9645	BIRADS C	White
-11.438	-34.8624	BIRADS B	Black
14.42786897165405	-7.51571	BIRADS C	Black
2.166440510531381	-28.0237	BIRADS B	White
43.57878987042113	-43.9771	BIRADS B	Black
66.83656527657823	10.254536825479107	BIRADS B	Black
55.06099881479227	27.853730991453737	BIRADS B	Black
65.67804117186436	-15.6797	BIRADS B	Black
12.487424191740194	60.53082643629156	BIRADS A	White
-3.03335	73.64181551092251	BIRADS D	Black
-31.1858	-11.9405	BIRADS C	Black
-9.9714	81.30616733552566	BIRADS D	White
53.884727295350096	34.33013748205041	BIRADS B	Black
15.457719772247435	-38.3656	BIRADS B	Black
51.86474767417998	-44.9994	BIRADS B	White
64.5623	-10.7917	BIRADS B	White
-10.0871	71.19762569459702	BIRADS D	Asian
30.469877638280042	66.72438089612808	BIRADS A	Black
26.412736816141354	52.16094890842349	BIRADS B	White
8.21135	77.2737	BIRADS A	Black
4.179167146436617	48.443924288268036	BIRADS A	Black
-69.9713	-4.17265	BIRADS C	White
-39.6417	-16.936	BIRADS C	White
36.92795433143375	1.3231749428946273	BIRADS B	Black
-32.4897	-27.5275	BIRADS C	Black
-25.4839	16.513472649761386	BIRADS C	Black
25.528176717358004	16.767473166031202	BIRADS B	Black
-43.972	26.428093233195153	BIRADS C	White
25.83663025440956	55.29530760959261	BIRADS A	White
-27.2906	-31.4395	BIRADS C	White
-49.0684	13.024897618803411	BIRADS C	White
-35.582	18.295111889567174	BIRADS C	White
-74.1738	10.11496673638044	BIRADS C	Asian
-10.0816	-43.7146	BIRADS C	Black
-43.4769	31.122660857776925	BIRADS C	Asian
-53.1259	-2.24806	BIRADS C	White
42.82565948312013	24.79791636174625	BIRADS B	White
-52.8344	9.474080485721487	BIRADS C	White
21.88624964634392	66.42249397699024	BIRADS A	White
17.360849280325233	-69.0123	BIRADS C	Black
-29.3626	-49.5922	BIRADS B	Black
50.101215983848064	24.286358190633635	BIRADS A	Black
-46.0691	-21.3903	BIRADS C	White
-44.3836	19.710833779148672	BIRADS C	White
40.498833959240805	56.03709365024405	BIRADS A	Black
-8.98791	-39.6893	BIRADS B	White
68.68793707099678	-11.8254	BIRADS B	Black
18.470941832679518	74.12762533485265	BIRADS A	Black
-45.3092	-31.1892	BIRADS C	Black
-21.3667	70.1534	BIRADS C	White
-68.505	24.01610223689555	BIRADS C	Black
-22.6936	-35.6701	BIRADS B	White
-42.6101	0.6958189012352748	BIRADS C	Black
29.05688014823823	50.884608974069224	BIRADS A	White
62.62031216022746	5.6847010550464905	BIRADS B	Black
42.34595423932061	55.94734394453155	BIRADS B	Black
-26.3098	-61.5726	BIRADS C	Black
-50.0428	4.215026429248431	BIRADS C	Black
59.62371054038939	-1.93522	BIRADS B	Black
19.101589058973964	-31.2575	BIRADS B	Black
56.4485	-10.6868	BIRADS B	Black
40.51199800119383	33.191891707238405	BIRADS A	Black
22.0299	-2.05793	BIRADS B	Black
13.950374197828603	-62.1309	BIRADS B	White
16.665852331002966	79.47547676733052	BIRADS A	White
-38.6029	57.178719311648344	BIRADS C	Asian
-56.349	-2.03493	BIRADS C	White
13.978660355054972	-74.4393	BIRADS B	Black
-31.2487	41.64878758327803	BIRADS C	Black
39.48896780539349	-38.3783	BIRADS B	Asian
-57.2355	-19.4585	BIRADS C	Black
10.381045099455992	-31.9064	BIRADS B	White
-0.367743	-21.791	BIRADS B	White
34.970778727798944	-44.0928	BIRADS B	Black
-34.5354	24.49590405278302	BIRADS C	White
55.24019564728147	37.26449034616908	BIRADS A	Black
75.17068133427613	-0.830618	BIRADS B	Black
22.269703896636372	38.39447177235606	BIRADS B	White
-53.8343	-39.1347	BIRADS C	Asian
25.934281634173118	67.96153716118192	BIRADS A	Black
-43.4488	-62.4129	BIRADS C	White
9.178067727255405	42.45565031470057	BIRADS A	Black
-15.9883	-49.9214	BIRADS B	Asian
43.62463478801509	58.086768491350846	BIRADS B	Black
-28.2931	2.6553103039454804	BIRADS C	Asian
15.455940555173896	-58.69	BIRADS B	Black
-2.67747	-17.6307	BIRADS B	White
-38.023	17.520288645153812	BIRADS C	Black
-14.6091	58.69789706205599	BIRADS C	White
34.993	3.3935765407113676	BIRADS B	Asian
-43.7565	-21.4535	BIRADS C	Black
38.0808	-0.889306	BIRADS B	White
-11.886	13.35766487463431	BIRADS C	Black
-37.9466	-47.6781	BIRADS C	White
-38.3412	-13.122	BIRADS C	Black
46.22081480503513	-43.2595	BIRADS B	White
11.521473731550907	-53.3138	BIRADS B	Black
-32.2781	38.79957281070386	BIRADS C	Black
16.434707849773208	-52.9828	BIRADS C	Black
46.10449383476128	-10.9439	BIRADS B	White
41.12411764290155	46.89469315281598	BIRADS B	White
51.67769564372112	-10.7552	BIRADS B	Black
46.65227421536705	46.17008109180099	BIRADS A	Black
-29.7494	67.33668435226917	BIRADS D	Black
27.57130615231599	16.031843724653125	BIRADS B	Black
50.86919521749156	-50.36	BIRADS B	Black
-35.5427	-32.2887	BIRADS C	White
-6.09205	-56.5886	BIRADS B	White
29.263190920817745	-18.0299	BIRADS B	White
37.90258699197682	-1.19684	BIRADS B	White
43.51497298272423	36.21581749056536	BIRADS A	Asian
-3.00315	28.046679861431024	BIRADS D	Black
34.13570773095726	56.38400848158854	BIRADS B	White
13.430771897874685	-53.427	BIRADS B	Black
-14.6756	38.53981293977706	BIRADS C	Black
-54.915	-7.6156	BIRADS C	White
-68.3782	20.796940323027158	BIRADS D	Black
-22.1993	5.321228340583489	BIRADS C	White
-63.7958	-20.1063	BIRADS C	Asian
41.35710275457067	23.071287707566263	BIRADS B	Black
1.5796355676519427	-14.4651	BIRADS B	White
9.762222807444845	-58.4963	BIRADS C	Black
40.61176329971782	-22.4599	BIRADS B	Black
50.86310342664726	-22.291	BIRADS B	Black
60.00277307534029	37.3425	BIRADS B	Black
-55.6091	-1.38859	BIRADS C	Black
-41.461	-15.4245	BIRADS C	Asian
-11.804	-25.4559	BIRADS C	Black
-23.4357	-38.7261	BIRADS C	White
17.14819776330853	-57.2781	BIRADS B	White
31.991718535251184	-22.6586	BIRADS B	Black
-29.1725	-47.9262	BIRADS C	Black
-25.7419	25.852526242971724	BIRADS C	White
-26.7066	5.234843421216615	BIRADS C	White
-9.91717	75.74354694203097	BIRADS D	Black
48.979098689950185	24.140052160384087	BIRADS B	Black
24.389891153734254	26.469275539715177	BIRADS A	White
54.260618346889835	12.827436971121637	BIRADS B	Black
-11.8876	43.400126340368196	BIRADS D	Black
-9.16923	-56.7228	BIRADS C	White
36.038194383016084	15.836572123199483	BIRADS B	White
-15.632	-7.97302	BIRADS B	White
-55.078	6.5851178208124015	BIRADS C	White
0.0916117	-65.5669	BIRADS C	Black
-42.2337	-30.9196	BIRADS C	Black
44.728075666821915	-1.61795	BIRADS B	Black
11.101821037804617	-44.6805	BIRADS B	Black
-52.0852	-15.8629	BIRADS C	Asian
35.41300437875151	72.06311157173816	BIRADS A	Black
33.38752367205052	25.657269172106155	BIRADS A	Black
59.17384132542494	21.247495180423297	BIRADS B	Black
-34.9957	-49.3394	BIRADS C	Black
16.340154456880366	-1.02607	BIRADS B	Black
50.73384929560032	32.50154704484398	BIRADS B	Black
-18.7936	32.47777953247032	BIRADS C	Black
29.120158852485734	10.511475367918033	BIRADS B	Black
26.844836331377252	67.01891661665198	BIRADS A	Black
16.050967412293513	12.0513	BIRADS B	Black
14.506142565238852	-46.4759	BIRADS B	Black
16.837117775593406	-5.67815	BIRADS B	Black
-42.8407	24.386438895294376	BIRADS C	White
-34.3762	47.11006860180276	BIRADS D	Black
7.639346887271212	42.537322170476145	BIRADS B	White
-23.9348	-22.2586	BIRADS C	White
18.2211	36.23084635461841	BIRADS A	Black
-2.45498	6.9984833220314195	BIRADS D	White
36.53681447917913	39.925496607976015	BIRADS B	Black
-30.5298	-28.0292	BIRADS C	Black
21.899349538352062	-14.7135	BIRADS B	Black
6.126134536153604	-36.0042	BIRADS C	Black
-16.7035	36.8673	BIRADS D	Asian
34.9688	-13.4527	BIRADS B	White
-26.3117	29.88333163861858	BIRADS C	White
7.74109	81.80634459682268	BIRADS A	Black
3.564509050716758	-15.737	BIRADS C	Black
16.913	41.99035731879759	BIRADS A	White
-24.8876	-0.672485	BIRADS C	White
-22.2565	-15.8918	BIRADS C	White
1.274207902680466	-69.4448	BIRADS B	Black
74.97833900833207	-1.64482	BIRADS B	Black
39.56150180309667	33.84894708822102	BIRADS A	Black
-23.2463	13.675270203343644	BIRADS C	Black
43.917655042881655	39.01018308571667	BIRADS A	Black
-18.4701	-54.6186	BIRADS C	White
-31.6938	-36.7888	BIRADS C	White
-72.9085	2.3286326783791935	BIRADS C	White
48.284462660001665	-29.2906	BIRADS B	Black
6.689607424617556	80.74737904365216	BIRADS A	Black
18.183174200253188	73.62241973394525	BIRADS A	White
-21.8477	30.260353055934388	BIRADS C	Black
-31.2425	-57.9176	BIRADS B	White
25.47961414481552	-16.2183	BIRADS B	Asian
-8.32847	-27.6968	BIRADS B	Black
35.29867034631597	-50.5985	BIRADS B	White
-12.4451	-54.5695	BIRADS C	White
-50.164	42.71453217424818	BIRADS C	White
-14.9775	76.54913257443171	BIRADS D	White
-41.8358	-1.1281	BIRADS B	Black
-57.823	-30.1623	BIRADS C	Black
66.1295	-15.8044	BIRADS B	White
-16.5624	-30.5658	BIRADS C	White
-35.0376	36.86632145415007	BIRADS C	Black
50.6913	-32.1761	BIRADS B	White
-38.4934	-55.3244	BIRADS C	White
29.67746311962567	-1.91655	BIRADS B	Black
22.97311143737125	-21.5232	BIRADS B	White
-36.2678	19.438500219492184	BIRADS C	White
49.82488535386561	-19.304	BIRADS B	White
63.93620765672658	-7.93545	BIRADS B	Black
25.236962748538616	51.66032835287642	BIRADS A	White
-53.3453	-22.2744	BIRADS C	Asian
-31.3164	-67.341	BIRADS C	Black
66.71535294464601	-32.6329	BIRADS B	Black
39.280011746046775	31.68486994389359	BIRADS B	White
-56.3818	5.440579976020555	BIRADS C	Asian
-55.2628	-40.9935	BIRADS C	Black
2.977500369996366	-60.3569	BIRADS C	Black
-35.6519	-17.4602	BIRADS C	Black
-46.3195	26.52416558291832	BIRADS C	White
-38.068	-4.68034	BIRADS C	Black
-17.1351	76.66824220377967	BIRADS D	Asian
-9.41133	42.472713984862445	BIRADS D	Black
-59.7531	-4.29214	BIRADS C	White
-60.0982	-6.03463	BIRADS C	White
57.44113461006944	-19.6431	BIRADS B	White
-13.9835	7.678844741773705	BIRADS C	Black
57.664770051973775	34.22540358395242	BIRADS B	White
-37.2968	22.71116963791405	BIRADS C	White
4.608517819741321	-39.8396	BIRADS B	Black
68.61252928648526	-15.8372	BIRADS B	White
36.7681	28.428025093632744	BIRADS B	Black
-31.9872	-22.1723	BIRADS C	White
40.03800115501445	15.984587915946191	BIRADS B	Black
30.907307762419435	-15.6033	BIRADS B	White
42.007168703010464	28.927072909976584	BIRADS A	Black
28.444603665309625	-52.723	BIRADS B	White
-11.221	47.75805552654171	BIRADS C	White
-68.1596	-0.481107	BIRADS C	Black
67.11387663741533	-32.1292	BIRADS B	Black
-43.6562	-3.9406	BIRADS C	White
49.4574	42.91113496694067	BIRADS B	Black
-37.1756	-33.1778	BIRADS C	White
21.758672043827346	-39.6694	BIRADS B	White
-29.5701	2.7361940370584183	BIRADS C	Asian
0.90115	6.372224622208309	BIRADS C	White
12.169562381538277	74.66915911919294	BIRADS B	Black
32.561523782385656	10.639036317547776	BIRADS B	White
-38.0839	35.88006171664026	BIRADS C	Asian
65.45657936826316	-33.7231	BIRADS B	White
-20.927	62.41878414167185	BIRADS D	Black
58.8928	-29.5927	BIRADS B	Black
-11.5917	45.79379560426234	BIRADS C	Black
56.95038479818327	-13.4805	BIRADS B	Black
-1.71883	78.25117263396054	BIRADS D	Asian
46.63751863951194	34.72008382114191	BIRADS B	Black
2.380712090642188	-56.6614	BIRADS C	Asian
-71.3972	-6.1384	BIRADS C	Black
-12.9885	-48.7604	BIRADS C	Black
8.012287788745681	-42.8271	BIRADS C	White
-8.35047	61.29920028850243	BIRADS D	White
13.247346463653114	62.170387427951844	BIRADS A	Black
69.2497	12.024821023571503	BIRADS B	Black
33.50634584802357	11.741608733934516	BIRADS B	White
40.59002905214838	24.45491532346682	BIRADS A	White
36.92564921224129	4.111762106829062	BIRADS B	Black
11.021325391929217	2.8273416421764686	BIRADS D	Black
-30.6835	54.85192241087862	BIRADS C	Black
-34.4718	-20.4982	BIRADS C	Asian
12.95986523221145	81.82928149192452	BIRADS A	Black
-5.85212	-42.4757	BIRADS B	White
-35.389	-41.7627	BIRADS C	White
-34.8204	-16.3379	BIRADS D	Black
69.00565631293763	8.319152991425861	BIRADS B	Black
-51.4837	-45.0051	BIRADS C	Asian
39.09870527964372	-32.0392	BIRADS C	Black
-37.5619	-13.0008	BIRADS C	Black
-34.6431	33.85233578155954	BIRADS C	White
-9.61867	-54.9284	BIRADS B	Black
-26.0194	-49.3466	BIRADS C	White
23.15405374539129	62.41602698148352	BIRADS B	White
16.647737826155826	32.80492012309552	BIRADS B	Asian
57.266582805001605	-9.78616	BIRADS B	Black
53.935289016579354	-18.1769	BIRADS B	White
-31.1631	41.53673923522246	BIRADS D	Black
-36.8908	-46.8926	BIRADS C	Black
-6.75205	-72.1764	BIRADS C	Black
11.275246263107991	17.43832981451448	BIRADS A	Black
-30.9735	32.009209552125405	BIRADS C	White
48.57182196723558	55.40071337168529	BIRADS A	Black
-9.69799	-52.1013	BIRADS C	Black
16.864240618146653	-33.1271	BIRADS C	White
45.22918441062073	34.06994505497598	BIRADS B	Asian
25.69828182283824	-6.90027	BIRADS B	White
-65.2126	-9.82462	BIRADS C	Asian
52.45769671639751	-40.3856	BIRADS B	Black
-53.8798	-22.3856	BIRADS C	White
-6.07155	24.076873455102522	BIRADS C	White
33.98926144611388	25.445020020157006	BIRADS B	White
-61.8967	7.910126293897679	BIRADS C	White
12.756197631498075	82.46572124193807	BIRADS A	Black
-60.4119	-20.8191	BIRADS C	White
28.387295232294044	62.928839373681974	BIRADS A	White
-19.629	62.64419096359083	BIRADS C	Black
44.900263950395555	-43.3081	BIRADS B	White
-15.4715	43.48362736178425	BIRADS C	White
-57.1389	9.78228	BIRADS C	White
-49.9443	4.774427489048875	BIRADS C	White
58.779766127686045	-2.04341	BIRADS B	Black
30.58722575735659	-54.8552	BIRADS B	White
20.473335728973474	62.721013687661994	BIRADS A	White
28.31133101113966	72.355	BIRADS A	White
-39.0615	-18.8726	BIRADS C	White
-15.7205	5.858795569202252	BIRADS C	Black
-26.0041	67.99876362951144	BIRADS C	Asian
-27.5929	61.133644418429945	BIRADS C	White
-12.0773	18.614055507673857	BIRADS C	White
-17.0655	34.56726346003087	BIRADS C	Asian
40.78773101465405	-32.435	BIRADS B	White
18.013713889738895	10.693947766841463	BIRADS A	White
46.516195554066016	44.58540958224499	BIRADS A	Black
-71.7623	-22.9114	BIRADS C	White
36.66958326336116	4.715685605808744	BIRADS B	Black
-11.7743	-52.842	BIRADS B	Black
-17.6404	-46.173	BIRADS C	Black
-15.1528	-17.2944	BIRADS C	Asian
65.14765838935357	16.706931154356575	BIRADS B	Black
-12.6621	-28.3079	BIRADS C	Asian
32.52667592694347	-47.3068	BIRADS B	White
35.1098	1.6773075121420515	BIRADS B	Black
-30.6771	18.686121848598205	BIRADS C	Asian
58.587598689284135	-3.62793	BIRADS B	White
-39.7443	20.10555082863488	BIRADS C	Black
-60.4387	5.393264702008748	BIRADS C	Asian
21.375163564093032	15.282636622839219	BIRADS B	Black
24.714868856227103	53.97791878723398	BIRADS A	Black
-8.88136	-63.3916	BIRADS C	Black
68.08818428093626	-32.6511	BIRADS B	White
49.55931004378848	42.93208641441607	BIRADS B	White
-49.4828	22.40988880967623	BIRADS C	White
59.32808298324685	-6.31708	BIRADS C	White
-45.4023	30.319926033451893	BIRADS C	Black
33.66742624870717	-13.8699	BIRADS B	White
5.278437782533858	-69.56	BIRADS B	Black
-2.6359	-22.291	BIRADS B	White
9.180636933359732	10.693975456039519	BIRADS A	Black
-33.1394	-24.8945	BIRADS C	Asian
23.619409655444294	-54.0333	BIRADS B	Black
-58.335	12.049712841783789	BIRADS C	Asian
18.90095556234718	21.846086084758703	BIRADS B	Black
35.030376224880094	-39.7557	BIRADS B	White
18.595215927597813	14.045465551815926	BIRADS B	White
-61.2213	-23.5406	BIRADS C	White
35.22666359246117	19.301753506907183	BIRADS B	Black
-13.4924	-2.21221	BIRADS C	White
45.902039861710726	57.32582959025347	BIRADS B	Black
-41.6906	-1.25647	BIRADS C	White
50.55016083873395	-9.27408	BIRADS B	Black
4.161382407248158	-35.3673	BIRADS B	Black
-2.61349	27.404793611620438	BIRADS C	Black
3.8781421324528593	-78.8767	BIRADS B	Black
11.399619450810413	-2.79338	BIRADS B	White
43.57291340037408	58.134473676471714	BIRADS A	Black
-16.6693	5.445801968010644	BIRADS C	White
53.627128698988066	3.673120225608484	BIRADS B	White
-8.43098	21.346235082126153	BIRADS D	Black
14.96052676881318	-41.4791	BIRADS C	Black
-7.71586	62.25638600677946	BIRADS D	Asian
52.61594532191631	28.060367266560664	BIRADS B	Black
36.38380751739651	44.48407240038747	BIRADS A	Black
37.9697	31.518345356824554	BIRADS B	Black
-12.5917	4.039470480347152	BIRADS C	Black
-65.0157	6.825084640373468	BIRADS C	White
24.123973614442118	47.81113490830396	BIRADS A	White
-17.3452	-54.2112	BIRADS C	Asian
-13.7323	-42.578	BIRADS B	White
12.606993478577932	53.072522976759416	BIRADS A	White
48.86506180242326	-56.4012	BIRADS B	White
-35.4877	-10.9498	BIRADS C	White
35.240150996121464	-24.5803	BIRADS B	Black
-50.4801	-14.331	BIRADS C	Black
-25.3785	-57.0345	BIRADS B	Black
-5.13902	-30.3577	BIRADS B	White
28.098399806437055	-26.5785	BIRADS B	Black
23.317120409146437	62.71838179416787	BIRADS A	White
-13.9566	55.44678625479711	BIRADS D	Asian
-39.7096	-19.0951	BIRADS C	White
-43.1107	-36.4696	BIRADS C	Black
13.152373613968939	-33.7772	BIRADS B	White
-54.7974	16.91870727373051	BIRADS C	White
42.055832123695296	30.684048202027157	BIRADS A	Black
-57.1063	17.32529802964766	BIRADS C	White
41.49711671428821	-51.7362	BIRADS B	White
45.9659	-56.5352	BIRADS B	Black
45.87401728379404	-34.5513	BIRADS B	Black
-25.8209	-16.8137	BIRADS C	Black
14.300612387173922	-73.8753	BIRADS C	Black
-47.7526	-10.8965	BIRADS C	Black
-8.80581	-47.6486	BIRADS C	White
28.63077413150954	45.2086	BIRADS A	Black
3.9180623655596873	-30.3752	BIRADS B	White
-39.6293	4.242904647824212	BIRADS C	Black
24.908059690399316	14.614444178453278	BIRADS B	White
24.90882706595973	-18.4617	BIRADS B	White
37.17772749229893	18.152893997869047	BIRADS A	White
10.14379338921249	-5.8948	BIRADS B	Black
38.89191862831256	-22.057	BIRADS B	Black
-51.4634	33.09875800255041	BIRADS C	White
57.596923215800096	39.465200557263714	BIRADS A	Black
12.324085239076426	54.28341835434783	BIRADS A	Black
52.224332929875516	33.19217696644464	BIRADS B	Black
40.45720741268091	6.451402381242849	BIRADS A	White
-24.1729	-60.1687	BIRADS C	Black
-39.8797	37.516158629553054	BIRADS C	Asian
-33.0673	-18.9065	BIRADS C	Black
50.51349711840984	-13.6858	BIRADS B	Black
10.797043044304166	73.2838	BIRADS A	Black
56.324263649923566	-32.6513	BIRADS B	Black
-47.5474	42.01579955529531	BIRADS C	White
11.8678	80.22432114685591	BIRADS A	White
-10.6012	25.704997205370802	BIRADS C	Black
23.070673232484282	65.34653875168269	BIRADS B	White
-41.0245	47.10127630172462	BIRADS C	White
9.308245954365583	-62.6898	BIRADS B	White
16.319009145157192	-63.1537	BIRADS B	Black
-58.4803	25.17555117076973	BIRADS C	Asian
28.891913745246846	-33.5003	BIRADS B	Black
-21.9968	63.23957635834331	BIRADS D	Black
41.77121108884552	-1.27163	BIRADS B	White
-30.3363	-18.0644	BIRADS C	Asian
23.52250077617269	41.05077914079203	BIRADS B	Black
-56.3675	-10.8135	BIRADS C	Black
-31.9073	-1.1734	BIRADS C	White
-0.468567	70.24847382884946	BIRADS D	Black
1.0850762574803139	-46.939	BIRADS C	Black
37.67636500969866	-23.5803	BIRADS B	White
10.264144045561109	-56.812	BIRADS C	Black
32.52916580626737	-59.6377	BIRADS B	Black
41.1589	46.84864744429619	BIRADS B	Black
51.75377318288762	-12.9493	BIRADS B	Black
-71.0875	19.573749441420887	BIRADS C	Black
-69.6542	2.306559641615383	BIRADS C	Black
-62.8506	7.062007922642794	BIRADS C	White
-11.6874	45.80121779083505	BIRADS C	Black
-24.1981	-48.6516	BIRADS C	Black
-3.38898	-16.1801	BIRADS C	Black
-38.8635	49.31793306509542	BIRADS C	Black
-33.6487	-13.4757	BIRADS C	Asian
-45.3136	-36.2558	BIRADS C	White
-20.5627	26.309641590826388	BIRADS C	Black
25.93841610743106	53.165756122518076	BIRADS A	Black
14.108691913931583	-61.2355	BIRADS C	Black
-38.8912	54.32825598663897	BIRADS D	White
-51.6985	24.80974379733676	BIRADS C	Black
-46.6291	-32.3209	BIRADS C	Black
41.7699	25.4655	BIRADS B	White
19.721227533331845	66.01006173807737	BIRADS B	White
-17.1534	-21.8263	BIRADS C	White
-5.14975	-16.2026	BIRADS B	Black
32.161323333708445	50.65870918971771	BIRADS A	Black
-44.3331	-47.8305	BIRADS C	Black
-61.74	-16.7693	BIRADS C	White
30.141807172029182	-5.47812	BIRADS B	Black
52.9533	37.74059160348193	BIRADS B	Black
-39.6703	-0.718295	BIRADS C	Black
-28.5496	68.16476200415883	BIRADS D	Asian
-25.8924	-19.5232	BIRADS C	Black
24.391702303387518	18.336158681755496	BIRADS B	White
2.0797743460286457	-32.2529	BIRADS B	White
-52.5441	-9.4587	BIRADS C	Black
44.611806666556184	32.490116874034904	BIRADS B	Black
54.29647659133893	-4.73467	BIRADS B	White
45.127223822881135	30.93699631123953	BIRADS B	Black
-12.5157	-21.1321	BIRADS C	Asian
0.2181622944561252	68.72799024225948	BIRADS D	Asian
70.20948645463866	-20.1161	BIRADS B	Black
-65.3071	-9.84356	BIRADS C	Black
33.52361288214681	43.94937224078222	BIRADS B	White
17.402072575014927	-15.4343	BIRADS B	White
-34.1858	23.939909775344418	BIRADS C	Asian
-49.2165	-23.2824	BIRADS C	Asian
28.1872	-57.4907	BIRADS B	Black
28.18957926360027	-22.2439	BIRADS B	White
40.849146855295984	-41.3144	BIRADS B	White
-36.6847	-6.81313	BIRADS C	White
-25.4371	-22.041	BIRADS B	Asian
0.7758111222268624	69.70143991182583	BIRADS D	White
47.71766170615623	45.62637491390773	BIRADS B	Black
-22.855	58.4892	BIRADS D	Asian
18.74388217485605	-39.1768	BIRADS B	Asian
-9.96271	-55.6551	BIRADS C	Black
-34.5306	32.48665262810689	BIRADS C	White
-7.29398	-23.8191	BIRADS B	White
-32.8362	59.44409154736456	BIRADS D	Black
-53.3722	-18.625	BIRADS B	White
57.557904479257104	-21.3984	BIRADS B	Black
-51.2833	26.28493490922505	BIRADS C	Black
13.225735763222799	73.14160098745552	BIRADS A	Black
46.75766861745328	-17.4673	BIRADS B	Black
-74.8672	4.7349877375300435	BIRADS C	White
-60.9679	11.484992712048799	BIRADS C	Black
-40.9801	25.920625027175653	BIRADS C	Black
36.245740595629066	17.0577	BIRADS B	Black
-5.01323	77.04460584992209	BIRADS D	White
21.870286110579162	-9.36683	BIRADS B	White
51.43210154045939	-32.8728	BIRADS B	Black
27.424876970343345	-49.067	BIRADS C	White
20.151167602382394	15.076162340994081	BIRADS B	Black
-34.1061	0.7810842921456036	BIRADS C	Black
-60.1459	28.871534783604837	BIRADS C	Black
-40.9627	-0.336596	BIRADS B	White
-38.0826	-42.2348	BIRADS C	White
-30.151	4.745800133418214	BIRADS C	Black
25.52756428261068	-20.3326	BIRADS B	White
-51.5335	-46.7564	BIRADS C	White
-19.3296	25.59195432326082	BIRADS C	Black
22.772456197485106	10.957222464557086	BIRADS B	Black
-25.8823	-51.0878	BIRADS C	White
-30.3192	33.29398181180405	BIRADS C	White
-32.5588	19.300227674017723	BIRADS C	Black
-9.51022	-13.2683	BIRADS C	Black
25.767148916014797	-22.9425	BIRADS B	Black
43.76681645277093	-22.1016	BIRADS B	White
-36.0978	-3.54571	BIRADS C	White
38.25833627695411	41.105465612361186	BIRADS B	Black
-46.3237	5.476175965772413	BIRADS C	Black
23.288400333064928	67.12983986913231	BIRADS A	Black
60.162854231256496	23.869901438877772	BIRADS B	Black
-13.732	20.795345465242253	BIRADS C	White
21.857910519199386	72.60761255240888	BIRADS A	Black
18.15917860647953	15.191716511587046	BIRADS B	Asian
25.85016407240085	55.20422782836755	BIRADS B	Black
24.052384143279934	-5.29498	BIRADS B	Black
-70.1671	-3.49919	BIRADS C	Black
35.056421044337156	-35.469	BIRADS B	Black
38.04615849191198	-16.5757	BIRADS B	Black
29.133712008938357	25.337934694549833	BIRADS B	Black
55.55348013140815	-16.9884	BIRADS B	Black
49.41292410883872	-19.9229	BIRADS B	Black
-23.5114	-12.6939	BIRADS C	Asian
-67.2778	-30.067	BIRADS C	Asian
41.18525593451894	41.180569278694335	BIRADS B	Black
24.383896915978866	-31.5785	BIRADS B	White
-23.8014	-56.799	BIRADS C	Black
-60.3293	16.88750376225864	BIRADS C	Black
-6.25569	-23.1133	BIRADS C	Asian
20.13886570266064	-14.271	BIRADS B	Black
34.059322510709464	-33.7132	BIRADS B	White
-17.9084	32.56868410723566	BIRADS C	Asian
31.716561087921978	-17.2793	BIRADS B	White
13.518765871261087	-11.7141	BIRADS C	Asian
36.79409967606763	39.29070185643069	BIRADS A	Black
45.68372508747802	-54.7865	BIRADS B	White
42.553858393640375	-28.4703	BIRADS C	Black
-3.88231	23.853263678428913	BIRADS C	Black
-49.2337	-23.8085	BIRADS C	Black
-2.65716	-19.9114	BIRADS C	Black
-33.1631	-38.2136	BIRADS C	White
-39.31	-28.8394	BIRADS C	Black
68.4501	4.603919965042813	BIRADS B	Black
-11.3922	80.17744219316532	BIRADS D	Black
42.34697160218129	-6.76757	BIRADS B	Black
44.944616995941146	12.315190955187202	BIRADS B	Black
-39.2162	-56.9742	BIRADS B	Black
22.738136244796355	49.401567555775166	BIRADS B	Black
-58.086	-26.49	BIRADS C	White
51.15629323321004	-24.1604	BIRADS B	White
65.25977144810862	3.92233	BIRADS B	Black
-4.03565	69.5987	BIRADS D	White
58.10078146891059	-2.94235	BIRADS B	Black
-23.5417	-12.2923	BIRADS C	Asian
-66.9207	-25.7638	BIRADS C	Black
-12.6488	31.63467882773466	BIRADS C	Asian
9.05403	-10.8768	BIRADS A	Black
-37.3297	-33.3141	BIRADS C	White
-61.5592	-9.78344	BIRADS C	Asian
64.58962688487736	11.730890119697142	BIRADS B	Black
30.935630906409248	-34.7923	BIRADS C	White
32.290443495485334	25.108353356554908	BIRADS B	Black
-65.0853	19.580455911713653	BIRADS C	White
64.24299168289289	4.001883000574907	BIRADS B	White
35.88871396850289	14.78596834560844	BIRADS B	Black
28.984584467723742	41.071796232165035	BIRADS B	Black
51.24711701562831	-23.2319	BIRADS B	White
19.915533867632664	30.302496983287917	BIRADS A	White
-50.6057	7.906658961385027	BIRADS C	Black
-70.0089	-18.8404	BIRADS C	White
14.816636285232674	-38.0056	BIRADS C	White
-46.8872	-34.5283	BIRADS C	Asian
12.48434126317743	66.94245024939566	BIRADS A	Black
34.94466374384385	-44.1702	BIRADS B	Black
-33.8992	37.855912857396774	BIRADS C	White
-41.2083	48.36641672182217	BIRADS D	White
25.331411585746412	3.7344134540951637	BIRADS B	White
-52.7365	-43.3338	BIRADS C	White
23.65593978813113	26.633884864668644	BIRADS B	White
-46.0523	23.019986884613704	BIRADS C	White
6.2429516845410795	-59.584	BIRADS B	Black
29.716354585386636	5.9183470335092485	BIRADS B	Asian
-69.6336	-1.95772	BIRADS C	White
-7.40074	66.77492466580634	BIRADS D	Asian
-63.3906	10.543775744112208	BIRADS C	White
-4.60927	4.813792070631343	BIRADS C	Black
9.2969	80.23481961711754	BIRADS A	White
0.9474200989884463	-64.3994	BIRADS B	Black
-21.2565	-23.8124	BIRADS C	Asian
-32.1195	52.961435593536876	BIRADS D	Black
34.24025051152377	0.8875065042833269	BIRADS B	Black
-51.0665	-44.498	BIRADS C	Black
-71.2827	-6.68305	BIRADS C	White
31.04149844558007	42.429949636829754	BIRADS B	Black
-13.5614	59.35779026433859	BIRADS C	Asian
-52.0697	37.48577960125729	BIRADS D	White
-8.02888	-0.497864	BIRADS C	Black
52.027607552558734	3.00651	BIRADS B	Black
-68.7184	-6.9821	BIRADS C	White
-14.3862	-62.7447	BIRADS C	Asian
-29.0519	13.278702874986761	BIRADS C	White
42.274082010598086	1.1696122077007958	BIRADS B	Black
46.54538280710301	-58.3136	BIRADS B	Asian
7.40108	48.24338059620831	BIRADS A	Black
-14.1964	27.670830071818852	BIRADS C	White
22.967155602742512	27.788591880251513	BIRADS B	Black
21.804278213517147	40.19140108421964	BIRADS B	Black
33.92564763570593	70.27798279902889	BIRADS B	Black
-50.2633	-38.2702	BIRADS C	Black
56.33578585460936	-20.551	BIRADS B	Black
-39.3934	5.589926963429285	BIRADS C	White
-51.5926	24.652005329309667	BIRADS C	White
41.554433189800804	44.10793514029014	BIRADS B	White
-36.1326	3.875038750369375	BIRADS C	Black
8.085755216222578	-77.4207	BIRADS C	White
-74.8122	-6.93837	BIRADS C	Black
19.810405868222333	6.7955405619530005	BIRADS B	White
14.283242643250444	73.0103	BIRADS A	Black
-8.69837	47.041387138664994	BIRADS D	White
-33.9266	-31.2803	BIRADS C	White
13.865371420923381	-31.4822	BIRADS B	Asian
-60.0919	-47.3793	BIRADS C	Black
31.66601325998078	-4.22603	BIRADS B	Black
-43.6406	-10.784	BIRADS C	Asian
-20.2262	74.34810993793532	BIRADS D	Black
54.73341412993591	38.259111882458846	BIRADS B	Black
29.935581638029564	-18.8534	BIRADS B	White
-2.29127	72.388	BIRADS D	Asian
-28.6449	37.327204387599515	BIRADS C	Black
1.3528116400666264	38.27209549741983	BIRADS A	Black
-16.7314	-18.3947	BIRADS C	Black
13.749938251207938	-61.8462	BIRADS B	Black
-52.172	21.28220171454004	BIRADS C	White
-19.2528	-25.7405	BIRADS C	Asian
-10.3751	-0.97008	BIRADS C	White
-12.8527	48.318885299589624	BIRADS D	Black
-17.1973	67.68705343470334	BIRADS D	Asian
70.10992251301765	-2.33727	BIRADS B	White
-64.2594	-27.0634	BIRADS C	Black
16.684341763231497	62.2885	BIRADS A	White
17.807156074135452	-26.6834	BIRADS B	White
-20.3404	68.01986352317236	BIRADS D	White
39.90507579487101	24.345986909438974	BIRADS B	Black
30.232686088536518	23.348495024396705	BIRADS B	White
-48.4109	-27.7025	BIRADS C	White
-13.7093	75.36074504650539	BIRADS D	Black
16.807060018632562	79.19890492500183	BIRADS A	White
45.4596	-28.5833	BIRADS B	Black
23.466292305037843	5.024870609165018	BIRADS B	Asian
-15.6506	15.08598634828227	BIRADS C	White
-44.4383	-38.0116	BIRADS C	White
15.422524178690475	7.791300377702391	BIRADS B	Black
-18.604	38.07232069671916	BIRADS D	Asian
21.40736821750505	9.037818542133259	BIRADS B	White
-72.1589	9.375356476175511	BIRADS C	Black
9.41093	77.40853804375661	BIRADS A	Black
46.750034817814345	24.328802173191207	BIRADS A	Black
-27.8996	27.346136822880144	BIRADS C	Asian
65.18070371188226	0.9685993046874143	BIRADS B	Black
-55.9984	4.841588359416451	BIRADS C	Black
38.38584678029195	2.1768813357899814	BIRADS B	Black
-60.4831	-20.702	BIRADS C	White
-30.0994	-47.3555	BIRADS C	Black
-6.59259	-26.4247	BIRADS C	White
27.863557382610917	-2.24627	BIRADS B	Asian
0.7351295078811148	70.81828977613874	BIRADS D	White
71.34941981874522	3.3899976642555156	BIRADS B	White
-19.5763	-67.9909	BIRADS C	Black
-15.805	23.75106012776622	BIRADS C	Black
66.78172068283813	4.187643717876827	BIRADS A	Black
-39.3864	-36.6107	BIRADS C	Black
25.372285549663392	36.46855191962685	BIRADS A	White
61.45714071062932	-33.3356	BIRADS B	Black
25.443576901872728	38.72626895437054	BIRADS B	Black
22.791918614299348	63.85052959289688	BIRADS A	White
-31.2853	31.476571756454753	BIRADS C	White
6.91396	43.800114419576325	BIRADS A	Black
-19.33	55.429236360313595	BIRADS C	White
25.254343073211135	67.69745725311657	BIRADS A	White
-42.7202	8.982712581491421	BIRADS C	Black
43.985581343155424	39.26056324495938	BIRADS B	White
11.522374802103444	26.887627007587362	BIRADS B	Black
72.10715842255455	-28.187	BIRADS B	Asian
19.5783	51.73885859099567	BIRADS A	White
-30.3792	-3.94534	BIRADS C	White
-9.78805	56.068436380063275	BIRADS C	Asian
11.845334817157397	-44.8785	BIRADS B	White
21.11999293151312	68.6013	BIRADS A	Black
-6.85291	75.98044081306686	BIRADS D	White
48.44006859821301	45.40542048225061	BIRADS A	Black
-0.836043	-70.5352	BIRADS B	Black
-59.5429	12.149147318804388	BIRADS C	Black
19.454686768825493	-21.1761	BIRADS B	Black
16.917056280114767	-27.1623	BIRADS B	Asian
-49.8462	6.224681240565983	BIRADS C	Black
-23.2078	-54.87	BIRADS C	White
-1.16578	34.78591383101147	BIRADS A	White
-17.122	-58.2457	BIRADS C	Black
26.748702323709935	43.870209591880524	BIRADS A	Black
-27.8427	16.30755622028069	BIRADS C	Asian
43.2277	18.678242089029904	BIRADS B	Black
-25.6247	16.3799	BIRADS D	White
-43.2431	8.943646921656049	BIRADS C	White
-67.7807	-22.4324	BIRADS C	Black
5.870195330839541	-57.3619	BIRADS B	Black
71.11284104546336	-26.3559	BIRADS B	Black
-38.4749	-12.8851	BIRADS C	White
7.826959183303584	80.12278158778768	BIRADS A	Black
-30.7205	44.13344856067991	BIRADS C	Black
48.70814249184631	55.31212534662967	BIRADS A	Black
43.893924007441576	-54.4671	BIRADS A	Black
-51.4113	-23.5616	BIRADS C	Black
27.584135720850476	25.332384919310993	BIRADS B	White
-57.4353	-34.1688	BIRADS C	Black
-15.1682	-63.0524	BIRADS C	Black
8.831313803252765	-50.0141	BIRADS B	White
-30.7318	-8.62978	BIRADS C	Black
13.555870387030962	-34.5312	BIRADS B	White
24.312237924582522	35.52476145596527	BIRADS B	Black
-2.71873	-11.9642	BIRADS C	Black
-29.4246	53.07716264106557	BIRADS C	White
41.67603545378986	48.35223792864941	BIRADS B	Black
-38.5592	39.28414455015933	BIRADS C	Asian
-28.962	2.6423529805686887	BIRADS C	Asian
-37.778	-14.7367	BIRADS C	Black
-29.55	29.78034768955846	BIRADS C	Black
-54.7545	-46.0564	BIRADS C	Black
-64.2439	-4.46985	BIRADS C	White
-44.4314	29.28151563287253	BIRADS C	Black
-3.32337	-51.0803	BIRADS B	Black
-12.7404	20.928878156607524	BIRADS C	White
16.971911028798925	75.35617605834602	BIRADS A	Black
60.72105485174789	-28.5524	BIRADS B	Black
49.64346972373043	23.952583875512524	BIRADS B	Black
-57.1284	4.435518501161935	BIRADS C	Asian
-35.2941	-42.8109	BIRADS C	White
-47.7975	-16.0763	BIRADS C	White
-16.5067	37.284965349371305	BIRADS D	White
50.39547361078795	-6.89086	BIRADS B	Black
-30.9362	6.174690630551126	BIRADS C	Asian
5.013868825924725	29.788818613385963	BIRADS C	Black
10.484604822627277	82.80955010900674	BIRADS A	Black
-54.5034	-38.738	BIRADS C	White
-3.68237	65.74872110773973	BIRADS D	Black
-30.1255	-32.0246	BIRADS C	White
-49.2625	-11.2608	BIRADS C	White
13.349900722464763	-23.8066	BIRADS C	Black
-66.4613	-4.42916	BIRADS C	White
68.06358427237977	-8.07217	BIRADS B	Black
-53.6859	15.690463680274242	BIRADS C	Asian
-55.7193	-19.8643	BIRADS C	Black
20.651945696922006	6.269136341037905	BIRADS B	White
29.36159423767663	-5.73437	BIRADS B	Black
-20.3377	70.31098334542908	BIRADS D	Black
44.853557996158806	49.66760175211142	BIRADS A	Black
66.63644949548564	-8.83504	BIRADS B	Black
-17.0981	-12.5975	BIRADS C	White
-29.5345	-44.0106	BIRADS B	White
-67.4241	24.208999116916694	BIRADS C	Black
-12.3435	-6.16639	BIRADS C	White
3.0596682612058683	-45.2902	BIRADS C	White
10.291201832422852	-14.3381	BIRADS C	Black
39.10067393174126	51.30080609102757	BIRADS B	White
43.04812647824461	-23.7078	BIRADS B	Black
-43.2476	-40.2143	BIRADS B	Black
-18.2446	-42.0792	BIRADS C	Black
9.0229	-24.6685	BIRADS B	White
58.46192428123763	24.852178553219762	BIRADS B	Black
30.2202	-18.2697	BIRADS B	Black
-19.1375	41.264399796830894	BIRADS C	Asian
-45.2221	-10.6132	BIRADS C	Asian
-25.0494	-50.3273	BIRADS C	Black
-57.8698	-41.4988	BIRADS B	Black
12.765990311762904	-37.4426	BIRADS B	White
46.541962929188266	-6.37114	BIRADS B	Black
-62.2947	14.152877439977672	BIRADS C	Asian
32.973794716420095	41.53533905929568	BIRADS A	White
29.901846160625592	25.129487043855555	BIRADS B	White
43.45541665566565	-39.3215	BIRADS B	Black
21.479979004427822	39.996915053702836	BIRADS A	White
40.361251677508086	40.87956064685749	BIRADS A	Black
-45.3371	12.852543711419536	BIRADS C	White
28.183827360924063	-57.4685	BIRADS B	White
-10.7308	-50.0621	BIRADS C	Black
62.337571861500514	-35.2332	BIRADS B	White
33.1103	-0.087725	BIRADS B	Black
-2.68019	-39.0088	BIRADS B	Black
57.933099385227486	38.91947086828697	BIRADS A	Black
-51.7238	-49.5843	BIRADS C	Black
27.29381458285504	-33.6716	BIRADS B	Black
-45.9603	23.167679957588415	BIRADS C	Black
-33.8956	23.735559019022954	BIRADS C	White
19.830579945576577	77.78982784171093	BIRADS A	Black
-5.60603	-72.7002	BIRADS C	Black
65.42267997976192	1.1951977173027775	BIRADS B	Black
-20.7672	35.70620723276015	BIRADS C	Asian
-9.95352	-14.0254	BIRADS C	Black
-60.6076	26.517689308005316	BIRADS C	White
-32.5808	29.25163703649746	BIRADS C	Black
-55.662	-13.4761	BIRADS C	White
-59.436	-20.9325	BIRADS C	White
-44.8188	11.725848305402595	BIRADS C	Black
-31.2429	-47.3549	BIRADS C	White
-10.8802	58.807937281623936	BIRADS C	White
28.4517	44.187946613368425	BIRADS B	White
-59.587	30.961285403336174	BIRADS C	Asian
73.10443099239305	-4.02618	BIRADS B	White
-44.2274	-0.862636	BIRADS C	Black
-71.9735	-22.5054	BIRADS C	White
11.220930784853593	78.99972365971534	BIRADS A	White
55.163904136355555	3.29081	BIRADS B	White
9.796163566751876	-74.798	BIRADS C	Black
23.937370575618562	48.306630145387246	BIRADS A	Black
-64.4091	-5.22368	BIRADS C	White
-30.9308	22.390056936003965	BIRADS C	Black
57.631531495578486	-4.92768	BIRADS B	White
-12.5066	48.97110755084618	BIRADS C	Black
32.18408853009622	42.019109872759316	BIRADS A	Black
55.33082248441702	20.933988910512646	BIRADS B	Black
44.50373608665328	5.627173135792391	BIRADS B	Black
6.929961959385028	46.505758799125516	BIRADS A	Black
43.926300586537366	48.117057093910766	BIRADS B	White
-24.2698	-64.3416	BIRADS B	Black
-36.2102	-28.0312	BIRADS C	White
-14.4079	-0.231753	BIRADS C	Asian
6.217200027837713	-19.1235	BIRADS C	Black
-11.9802	-66.1598	BIRADS B	White
-28.0371	13.403583037688785	BIRADS C	White
-65.4244	25.4976	BIRADS C	Black
39.05327865020272	50.17684653267598	BIRADS A	Black
-19.1736	-11.9446	BIRADS C	Black
-32.9915	-20.4756	BIRADS C	Asian
16.493576573920002	-71.7969	BIRADS B	White
12.51349201886918	-14.2867	BIRADS C	White
28.59030574852666	-13.9898	BIRADS A	Black
13.363422196433373	27.01494871163296	BIRADS A	White
-38.0022	19.980980761377047	BIRADS C	Black
31.79987761560747	-27.551	BIRADS B	Asian
-51.302	-3.39484	BIRADS C	Black
-54.2083	-9.83124	BIRADS C	White
-23.9425	43.617314781387265	BIRADS C	Black
-54.851	-48.1949	BIRADS C	White
66.51097478803246	23.826934200399815	BIRADS B	Black
31.735598235682204	52.976153852059696	BIRADS B	Black
38.34619598548159	-37.2775	BIRADS B	Black
-37.0394	18.341195043130362	BIRADS C	Black
-46.1345	48.37829989729608	BIRADS C	White
-33.4853	-35.2644	BIRADS C	White
47.722115090431515	-10.9312	BIRADS B	Black
-7.04428	77.18591815511007	BIRADS D	Black
-20.3833	-48.1404	BIRADS B	White
-36.5753	-46.4549	BIRADS C	White
29.62724096594332	-21.5476	BIRADS C	Black
-43.2594	21.557549737383674	BIRADS C	White
60.66169791488952	-36.7908	BIRADS B	Black
7.007626929802333	42.731287682360175	BIRADS B	Black
50.37744198301668	11.280497168129223	BIRADS B	White
59.99503549652347	39.278275488068395	BIRADS A	Black
-23.719	44.60293776322791	BIRADS C	Asian
56.600231983650104	9.700923520516335	BIRADS B	Black
53.54704991389129	20.74794902391848	BIRADS A	Black
17.77400594628677	66.782	BIRADS A	Black
45.18015028747352	-5.99494	BIRADS B	Black
-24.3813	40.70798227381338	BIRADS C	Black
-12.2891	74.38254688111178	BIRADS C	Asian
10.706834164820739	-63.3009	BIRADS B	White
-60.5172	-21.1934	BIRADS C	Black
63.44321656974124	-21.162	BIRADS B	Black
42.389950611791065	-23.1145	BIRADS B	Black
19.184618303101477	-57.1169	BIRADS B	Black
19.709714836850296	-45.8205	BIRADS C	Asian
-22.7785	42.36762880952026	BIRADS C	White
44.62046326352555	-34.7099	BIRADS B	Black
-36.4714	32.10848917156107	BIRADS C	Black
9.439327204661417	-77.505	BIRADS B	Black
47.283762878712054	46.32804414213787	BIRADS B	White
59.302594854332504	-28.1664	BIRADS B	White
32.03276378469864	-60.0965	BIRADS B	White
31.05375712310176	3.5377297696576666	BIRADS B	Asian
41.982890780958535	18.714738309628277	BIRADS B	Asian
9.891557210418176	-71.69	BIRADS B	White
-65.1943	31.622120584506085	BIRADS C	Black
-29.5873	23.30367575097786	BIRADS C	Black
40.42791913510546	-40.4776	BIRADS B	Black
-65.584	14.249920589403718	BIRADS C	Asian
-60.2059	31.388068437581396	BIRADS C	White
26.355948133046937	-21.313	BIRADS B	Black
22.532051011845606	56.21765529871733	BIRADS B	White
36.363451275869764	56.262646165756685	BIRADS A	Black
36.49468235118189	34.381782611465724	BIRADS B	Black
-73.9862	6.340757079110425	BIRADS C	White
61.56051325311212	8.879956521294009	BIRADS B	Black
55.08473217364544	-12.0706	BIRADS B	Black
51.28070503522297	-19.1343	BIRADS B	Black
-43.4835	44.11606182371706	BIRADS C	White
-28.6879	25.843502504030905	BIRADS C	Asian
48.07699856578547	-19.7006	BIRADS A	Black
29.344592193272863	60.97329121999308	BIRADS A	Black
-45.4848	5.160626159799431	BIRADS C	White
62.51381295887961	15.238947068955438	BIRADS B	Black
17.549570672430598	11.895204175139128	BIRADS B	Black
-44.2279	-55.7805	BIRADS B	White
-7.50016	49.971170773276526	BIRADS C	Asian
-44.3537	14.949883038378115	BIRADS C	Black
-16.2059	-60.1351	BIRADS C	Black
-58.9961	-46.807	BIRADS C	Black
-5.72807	62.8336	BIRADS C	White
-48.5652	43.559721695557684	BIRADS C	White
8.72975	-60.5749	BIRADS B	White
-34.2828	1.289814556225199	BIRADS C	Black
27.540340613454024	-34.3734	BIRADS B	Black
-34.9611	-3.06568	BIRADS C	White
18.210530518821177	39.1814	BIRADS B	Black
36.420521341518196	-39.144	BIRADS B	Asian
-25.1157	-45.5217	BIRADS C	White
9.167804931659731	-38.3279	BIRADS B	White
-62.7105	11.490840211542194	BIRADS B	White
-27.8467	1.1267984671644018	BIRADS C	Black
-0.192665	-22.757	BIRADS C	White
-28.4906	-67.3772	BIRADS B	Black
-51.8063	-10.4341	BIRADS C	White
-51.4914	-18.0646	BIRADS C	White
-20.4433	-25.3689	BIRADS C	Black
-37.333	55.90154519137026	BIRADS D	Black
45.477604839547105	42.417764093645516	BIRADS B	Black
26.502414326365468	26.483422490907262	BIRADS B	White
-22.7791	58.45894690093804	BIRADS C	Black
-28.8371	68.24997328659406	BIRADS D	Black
-42.9627	-42.3054	BIRADS B	White
-47.0342	-33.8091	BIRADS B	Black
-61.2642	10.963892614288877	BIRADS C	White
25.025020129389326	-51.9328	BIRADS B	Black
-24.8125	-47.6567	BIRADS C	Black
18.884588793895514	24.889760085474993	BIRADS B	Black
64.56880945098617	3.7666953646177577	BIRADS B	White
47.897637380950954	-19.2214	BIRADS C	Black
44.0678	-58.7075	BIRADS B	Black
4.0920089848976335	-75.6362	BIRADS B	Black
-5.45003	47.72518912654497	BIRADS C	Black
-33.4383	-35.2136	BIRADS C	White
31.81760514448484	65.05592918958001	BIRADS A	Black
27.763466705671032	34.59475756588834	BIRADS A	Asian
2.9274716422358855	-47.6636	BIRADS C	Black
-38.7826	58.991199576976555	BIRADS C	White
-69.6294	7.707797008706299	BIRADS C	White
34.073067174615936	-13.1194	BIRADS B	Black
0.9290300969577986	-24.4468	BIRADS C	Asian
-13.9247	-60.0895	BIRADS C	Black
53.14590494705203	26.262402574887133	BIRADS B	Black
-56.3652	-9.85633	BIRADS C	White
19.273781669978806	-49.5329	BIRADS C	Black
28.576024307825453	-8.80643	BIRADS A	White
-0.713047	68.16719331721093	BIRADS D	Asian
-39.8966	-48.1904	BIRADS C	White
21.13253214310789	-21.1807	BIRADS B	White
33.32093329920941	69.94988046102725	BIRADS A	Black
-41.7954	-28.8885	BIRADS C	Black
-27.7118	-8.01645	BIRADS C	White
-39.5666	25.252318600380327	BIRADS C	White
27.951629781695843	-10.4417	BIRADS B	Black
-42.0618	-25.6185	BIRADS C	White
55.239983474686426	29.424982465724554	BIRADS B	Black
48.013555554735774	-55.3235	BIRADS B	White
-17.6521	9.448378624227349	BIRADS C	White
29.64170935921039	32.924148909505575	BIRADS B	White
-73.7166	-13.8906	BIRADS C	Black
6.824199382943109	-42.818	BIRADS C	White
47.376477351379165	8.730979193732574	BIRADS B	Black
34.73768406738463	47.008701369577835	BIRADS B	Black
54.10543326665966	-4.90419	BIRADS B	White
55.358078858136565	23.506460510052737	BIRADS A	Black
45.82498200104721	-54.7086	BIRADS B	Black
-49.3934	-49.9219	BIRADS C	Black
12.287969476986689	7.650219351763399	BIRADS A	White
22.51497338018615	59.664529422553315	BIRADS A	White
48.580214065196444	-7.62154	BIRADS B	Black
-30.4916	11.294141348910735	BIRADS C	Asian
37.30196115877509	-0.106988	BIRADS B	White
-61.3171	6.806521852137094	BIRADS C	Asian
26.21489933402782	-39.8866	BIRADS B	White
21.73595308605214	9.201267624034491	BIRADS B	White
-28.4197	-1.20475	BIRADS C	Black
34.17788342162324	-9.10168	BIRADS B	Black
-12.9988	-61.5264	BIRADS C	Black
28.807795197217146	-35.6633	BIRADS B	Black
-33.1292	-13.5443	BIRADS C	Asian
41.11254290976822	48.143783534417274	BIRADS B	Black
48.89719283584511	-42.4695	BIRADS B	Black
59.83454696045897	31.072995915691777	BIRADS B	Black
13.782285773170218	64.27140885974622	BIRADS A	Black
-36.7498	32.23199562394172	BIRADS C	White
53.29883465916416	-17.7261	BIRADS B	White
-60.7522	29.734827775034724	BIRADS C	White
31.685	0.12829653806319466	BIRADS B	Black
-18.436	22.138249843099402	BIRADS C	Asian
-60.7369	29.350796935781712	BIRADS C	Black
-20.4626	48.772230128577576	BIRADS C	Black
20.049927832718463	-55.2612	BIRADS B	White
-43.0781	-56.7178	BIRADS B	White
44.746986927023706	-45.3984	BIRADS B	Black
30.216442095969146	-29.8193	BIRADS B	Asian
27.78994376689583	37.3511	BIRADS B	Black
-4.67902	-66.2152	BIRADS B	Black
-62.9951	1.1490977057765361	BIRADS C	Black
50.83650254755408	-6.91865	BIRADS B	Black
30.033767481603263	-9.1213	BIRADS B	White
22.39656299132019	45.1205	BIRADS B	White
-5.7665	-42.9287	BIRADS B	White
19.247391718707867	-57.6885	BIRADS B	Black
6.276636948859592	-70.9957	BIRADS B	Black
-34.3095	47.50121200899657	BIRADS C	White
-9.71887	-38.9457	BIRADS B	White
-33.6011	-31.3246	BIRADS C	White
-61.6046	14.761095487603509	BIRADS C	White
59.3642	-10.6356	BIRADS B	White
-37.1505	31.101716341502414	BIRADS C	White
-13.1352	38.548058022908926	BIRADS D	Asian
-58.2443	-43.5094	BIRADS C	Black
-23.269	-56.4723	BIRADS B	Black
-50.497	-41.067	BIRADS B	Asian
52.62444147860617	-12.3953	BIRADS B	Black
-44.1948	40.01993974975884	BIRADS C	Asian
62.068037062299915	31.628801882964087	BIRADS B	Black
-20.1365	7.466311707007092	BIRADS C	White
-37.1436	2.081234583733483	BIRADS C	Black
-23.7474	13.819509764805474	BIRADS C	White
42.14991188204927	39.34546199389204	BIRADS B	Black
21.823213347806185	21.56040634457978	BIRADS B	Black
-73.5625	-13.7763	BIRADS C	Black
-11.9818	-45.0159	BIRADS B	Black
-3.48493	56.42821452560357	BIRADS D	Asian
-40.8352	38.471460779243344	BIRADS C	Black
-17.3527	-0.986664	BIRADS C	White
-27.1288	-42.0873	BIRADS B	Black
43.52888736531922	-44.783	BIRADS B	Black
-15.3716	-21.8826	BIRADS B	Black
19.255909061484996	-53.5495	BIRADS B	Black
-8.3797	42.832462054198395	BIRADS D	White
-14.0131	17.936560234981005	BIRADS C	Asian
-7.69498	-32.5341	BIRADS B	Asian
-51.3726	27.80576787941064	BIRADS C	Asian
-31.0058	-61.4668	BIRADS C	Black
-65.5956	22.92979698603288	BIRADS C	White
-36.1362	25.795622305327058	BIRADS C	Asian
-9.53668	-32.1628	BIRADS C	White
28.330434970868517	73.49718014423571	BIRADS A	Black
67.12381337172415	-29.6763	BIRADS B	Asian
-41.6866	-52.8047	BIRADS C	White
-28.033	55.24495092881023	BIRADS C	White
38.299343660805185	-42.5171	BIRADS B	White
-11.838	-64.4084	BIRADS C	Black
4.889538894244092	-61.9368	BIRADS B	White
53.8093	2.7737561894825857	BIRADS B	White
30.538186688123133	27.03329256190441	BIRADS A	Black
48.241596813562154	-17.1618	BIRADS B	Black
23.621853231101422	-18.0582	BIRADS B	Black
20.998151587178725	0.8235514798667265	BIRADS B	Black
19.188902274437474	31.333711818138706	BIRADS B	Black
-18.3116	12.176868282845385	BIRADS C	Black
-18.7487	31.66349451381185	BIRADS C	Asian
-27.0485	-66.3102	BIRADS B	White
14.291308248192024	13.111561815242636	BIRADS A	Black
62.59534026888793	9.106468164882678	BIRADS B	Black
11.049577536144994	-39.5234	BIRADS B	Black
-20.4862	-57.7504	BIRADS B	Black
25.83403759809259	-47.7282	BIRADS C	White
3.0855940776869204	-45.2193	BIRADS B	White
67.31932022627451	-13.3861	BIRADS B	Black
70.31367755089039	4.714486126945437	BIRADS B	White
15.764400100270807	12.482383572639751	BIRADS B	Black
18.93427770298225	24.718728222023604	BIRADS A	Black
19.839953118677286	76.80257370894029	BIRADS B	Black
20.598246545309518	79.05786531020463	BIRADS A	Black
63.456972752985166	-24.8737	BIRADS B	Black
18.094866104696905	72.8099	BIRADS A	Black
48.932289934483336	29.127891188918355	BIRADS B	White
67.08660435243969	-1.27419	BIRADS B	White
43.307829224233366	-19.7357	BIRADS B	Black
12.967648180993102	29.508586622035825	BIRADS A	Black
55.29283602237926	-30.9556	BIRADS B	Asian
-23.2627	21.78250617533962	BIRADS C	Black
-10.4718	-59.7385	BIRADS B	White
66.82424341918613	-1.76202	BIRADS B	Black
-10.4288	-46.5267	BIRADS B	White
-64.8507	-6.50953	BIRADS C	Black
45.78711110894989	-34.2363	BIRADS B	Black
14.127810351091458	-22.8885	BIRADS B	Black
-66.2771	26.78337227701275	BIRADS C	White
24.691002515726147	-17.2491	BIRADS B	Black
63.5419	27.071816118279344	BIRADS A	Black
12.46826192746746	73.17473840458982	BIRADS A	Black
-44.0284	-31.8601	BIRADS C	White
45.92988979947412	57.38038078220259	BIRADS A	Black
-26.7874	-51.4021	BIRADS C	Black
-38.5953	-55.5113	BIRADS C	Black
22.639514571808135	-2.44366	BIRADS B	Black
-47.4463	-53.5839	BIRADS C	Black
42.08811300263464	49.78260593094639	BIRADS A	White
56.3331	-33.4793	BIRADS B	Black
60.85776122816264	-28.2206	BIRADS B	Black
-48.4736	-49.4526	BIRADS C	Black
44.41089431463193	41.53933590035354	BIRADS B	White
-31.9783	-33.3479	BIRADS C	White
-6.99159	78.29311333539822	BIRADS D	Black
29.32324812825136	71.63445377122207	BIRADS A	Black
40.66985761156261	-42.9514	BIRADS B	White
-64.4332	-14.318	BIRADS C	White
31.58360736651898	26.97943879356511	BIRADS B	White
-56.1106	-19.9957	BIRADS C	White
-26.4348	-2.61763	BIRADS C	Black
-8.00149	81.65035750261119	BIRADS D	White
62.073334316323184	3.7849003288874568	BIRADS A	Black
8.14865	-54.3664	BIRADS B	Asian
23.822602225915713	8.715171048021698	BIRADS B	Black
33.226353338847446	-49.2856	BIRADS B	Black
23.73870621936933	-55.6802	BIRADS B	White
-27.4802	30.949487850290417	BIRADS C	Black
-19.9214	-25.7259	BIRADS C	Black
7.939515105091438	-31.3558	BIRADS C	Black
35.22453791355118	-8.60944	BIRADS B	White
48.669334822433406	53.940949450255005	BIRADS A	Black
20.51814674577428	78.89710093744172	BIRADS A	Black
47.989038479812436	-21.4508	BIRADS B	Asian
23.74050827547445	-18.0555	BIRADS B	Asian
-42.6963	-22.9567	BIRADS C	Black
-64.4265	-5.27358	BIRADS C	White
-35.9138	16.191142713907617	BIRADS C	Black
-38.9795	20.10227293439881	BIRADS C	White
-11.1188	-60.8892	BIRADS B	White
-14.1929	-42.1861	BIRADS C	Black
25.653815727899723	55.79428135629809	BIRADS A	White
-11.6889	53.82933668032413	BIRADS D	Black
-1.23277	-20.2008	BIRADS C	Black
20.548481935793298	-50.5172	BIRADS B	White
-38.068	42.218284988598406	BIRADS C	White
-53.4263	-47.0779	BIRADS C	White
-21.5448	-35.6798	BIRADS C	White
48.17753601560991	-51.1692	BIRADS B	Black
-41.8992	5.499204611276133	BIRADS C	Black
-49.9911	5.613092384118493	BIRADS C	White
-39.4943	-56.7856	BIRADS B	White
-38.8557	-6.10363	BIRADS C	White
-66.9327	-29.9003	BIRADS C	Black
-31.7875	49.0845	BIRADS C	Black
6.079839558244172	-52.7908	BIRADS C	Asian
-28.9508	49.677078037350384	BIRADS D	Black
-65.2412	-4.50927	BIRADS C	Black
30.349089305418943	22.031126684432138	BIRADS B	Black
-27.6249	-39.4818	BIRADS C	White
-13.9242	8.977560290306965	BIRADS C	Black
12.161415781066898	-44.5999	BIRADS B	White
39.364978680309385	-40.626	BIRADS B	White
13.493653051886968	76.69707878765163	BIRADS A	Black
32.690612702130046	14.358788111201733	BIRADS B	White
40.12315965238007	-43.6076	BIRADS B	White
-15.1557	13.993932873008678	BIRADS C	Asian
19.351789622851513	75.87698415042475	BIRADS A	Black
54.77688004811719	-35.6328	BIRADS B	White
42.20853441487845	-39.5	BIRADS B	Black
44.27334508584943	-58.0573	BIRADS C	Asian
-55.09	-43.1387	BIRADS C	Black
8.430514588382067	-38.5719	BIRADS C	White
14.07655816190698	-16.0112	BIRADS C	White
-38.1047	-18.2125	BIRADS C	Asian
-68.032	-21.5311	BIRADS C	White
8.853426766306923	40.03098800127042	BIRADS A	Black
-29.8034	38.29052307867157	BIRADS C	Black
39.755329189123216	31.107521558724837	BIRADS A	Black
34.42203199414877	37.5076	BIRADS B	White
31.18556754078862	-32.8031	BIRADS B	White
-26.3714	8.601190903752414	BIRADS C	White
8.18506	-78.2979	BIRADS C	Black
-17.1834	-52.8979	BIRADS C	White
3.4242594878140045	48.35878748096472	BIRADS A	Black
58.55057325890527	-11.2038	BIRADS B	White
-32.3251	26.597386662416238	BIRADS C	White
27.263529460852432	-39.9933	BIRADS B	White
61.5705	0.2599650606903975	BIRADS B	Asian
-55.0387	-6.55372	BIRADS C	Asian
9.444629429736166	-13.4165	BIRADS B	Black
6.652471510908059	-58.1016	BIRADS C	Black
11.625515643362137	-56.1654	BIRADS B	Black
-17.9785	-54.1233	BIRADS C	White
-12.7778	20.866253671207513	BIRADS C	Black
43.22695232813327	0.055098966905610613	BIRADS B	White
64.20333861350959	12.34233869329592	BIRADS B	Black
63.44878434470229	11.518340494039032	BIRADS B	Black
-25.3704	21.458210096357433	BIRADS C	White
23.869970078161522	57.362	BIRADS A	Black
-31.305	41.50939583831409	BIRADS C	Black
25.563655141016607	69.15515382016275	BIRADS A	White
16.72904427880915	66.28152451040981	BIRADS A	Black
19.816612750331856	-57.7786	BIRADS C	White
36.608251538740475	28.937197672011884	BIRADS B	Black
-11.7943	-67.8796	BIRADS B	White
14.114103501789774	65.07333650791232	BIRADS A	Black
39.32279806027085	-47.1681	BIRADS C	White
49.44026794538721	20.936269996506216	BIRADS B	Black
-39.0809	41.34445936802411	BIRADS C	Black
-9.32979	-19.7606	BIRADS C	Asian
-22.8651	-48.5108	BIRADS C	White
33.227916667388236	48.66278293585286	BIRADS A	Black
24.025702425021173	41.34691037823107	BIRADS A	Black
-19.8202	-41.8059	BIRADS C	Black
-18.9403	-11.5092	BIRADS C	White
-41.8042	-31.1303	BIRADS C	Black
-68.6089	24.079911293814853	BIRADS C	Black
-57.5937	-24.9969	BIRADS C	White
32.194	-40.2761	BIRADS B	White
17.418700284661252	56.69871753023749	BIRADS B	Black
-35.6449	-0.120954	BIRADS C	Black
-17.6884	-39.994	BIRADS C	Black
3.4978850323978494	-58.653	BIRADS C	Black
-18.7034	-41.2947	BIRADS B	Black
55.25671121401063	-5.85739	BIRADS B	Black
-57.1144	26.519693397082296	BIRADS C	White
31.136293866403705	-32.6795	BIRADS B	White
54.23283240542004	-13.91	BIRADS B	Black
35.68489135600773	-43.4417	BIRADS B	White
-52.956	-46.9221	BIRADS C	White
64.40850304482281	-18.0714	BIRADS B	White
39.37865695908078	-3.45769	BIRADS B	Black
36.70971873539888	10.601897214370245	BIRADS B	White
0.5713040165991586	-73.0976	BIRADS B	Black
-15.9793	23.671	BIRADS C	Black
-39.7359	-10.3942	BIRADS C	White
-29.5882	21.482126967495365	BIRADS D	White
63.19045823342022	1.5451593390717322	BIRADS B	Black
18.28805343360607	-51.4339	BIRADS B	Black
-39.8953	-47.9082	BIRADS C	Asian
18.297945730415147	69.77727374085372	BIRADS A	White
-23.8029	-56.7252	BIRADS C	Black
22.091009736488232	39.42090931485399	BIRADS A	White
63.35507118002688	-24.9448	BIRADS B	Black
-60.1076	20.196769215124508	BIRADS C	Black
62.90647209377966	15.27024251712409	BIRADS B	Black
23.606294090508392	-19.0961	BIRADS B	Black
16.45137667872816	-9.40517	BIRADS C	White
59.015378567957455	-8.64078	BIRADS B	Asian
-17.4822	-28.8008	BIRADS C	White
3.365225938293441	-25.9986	BIRADS C	Asian
-40.0309	53.33538000027712	BIRADS C	Black
15.852110485673336	-56.8104	BIRADS C	Black
-8.76004	79.83525597374451	BIRADS D	White
-49.2887	44.8934	BIRADS C	Black
-11.665	62.12448191757024	BIRADS C	Asian
-6.59151	-60.4072	BIRADS B	Black
71.37763898535955	-20.21	BIRADS B	White
65.07393208288072	-35.0847	BIRADS B	Black
-0.756077	-20.4617	BIRADS C	Black
-38.7091	-55.0545	BIRADS B	White
47.184727181351825	-4.84497	BIRADS A	Black
-31.5161	-45.6926	BIRADS C	Black
-34.8212	-11.1401	BIRADS C	Black
-36.1028	38.22023749500987	BIRADS C	Black
68.66300376315576	-11.4409	BIRADS B	Black
-48.6859	27.31730953396502	BIRADS C	Black
57.694011416915416	-17.607	BIRADS B	Black
-51.8388	32.94573487486844	BIRADS C	White
-52.8755	-32.4696	BIRADS C	White
37.94137440826772	-24.5501	BIRADS B	Black
3.455196156878131	-26.0394	BIRADS C	Asian
-20.4474	34.98505728338575	BIRADS C	Black
13.070477844636866	14.016084002768821	BIRADS B	Black
-10.947	44.465087577335694	BIRADS D	Asian
-28.5137	-66.3163	BIRADS B	Black
2.5618503434177033	-72.2825	BIRADS B	Black
26.621922305217733	-44.0708	BIRADS B	White
-16.3906	60.52120768167873	BIRADS C	Asian
16.26697343701756	19.662854710323003	BIRADS B	Black
-44.2585	-25.6764	BIRADS C	Black
-33.411	-39.6753	BIRADS C	Black
18.71609513489947	68.315	BIRADS A	Asian
-19.5214	-61.3458	BIRADS C	Black
-42.3911	51.623937174109905	BIRADS C	Black
-46.5091	-24.2059	BIRADS C	White
-32.6389	-3.00238	BIRADS C	Asian
-26.2646	-55.2363	BIRADS C	White
46.841140930685775	0.33480204842745453	BIRADS B	Black
-50.8136	13.985532980672438	BIRADS D	Black
61.33511377615191	-2.95997	BIRADS B	Black
-29.1416	51.14530545744128	BIRADS C	White
-30.1939	60.86534248703273	BIRADS D	Black
-27.2028	43.12019621743735	BIRADS C	Black
28.817237125581215	8.505260874344872	BIRADS B	Asian
34.98131539620606	18.793796216746685	BIRADS B	Black
-11.3027	50.41888552256198	BIRADS C	Black
-20.1871	27.599257887050054	BIRADS C	White
21.841875728881668	-39.0471	BIRADS B	Asian
-59.7716	21.540226634097717	BIRADS C	White
-21.2619	-26.8538	BIRADS C	White
-53.3739	-12.425	BIRADS C	White
9.615636214455195	35.9802	BIRADS B	White
38.99853493483913	25.819722714658123	BIRADS B	White
38.541630958590645	-46.7277	BIRADS B	Asian
34.65632535882718	19.39170559112034	BIRADS B	White
-21.8996	60.30804637415077	BIRADS D	Black
-34.1628	-28.0742	BIRADS C	Black
54.81278387148337	24.398944427411042	BIRADS B	White
25.824379489896586	30.256672440858175	BIRADS B	White
13.374323422368507	61.4975	BIRADS A	Black
4.039754585449905	-35.5526	BIRADS B	Black
-26.9532	-65.5244	BIRADS B	White
-29.0118	54.93828096396537	BIRADS D	White
43.65557859656567	48.516	BIRADS A	Black
46.171768528021836	-59.1902	BIRADS B	Asian
32.33596606299999	42.99163169512856	BIRADS A	Black
19.527709551651927	74.43238167393073	BIRADS A	Black
61.44240678004063	-24.219	BIRADS B	Black
1.4182008732836702	-71.8638	BIRADS B	White
48.6932	-14.6235	BIRADS B	Black
11.21229510376258	-8.11603	BIRADS B	Black
5.028286042585062	-32.9908	BIRADS B	White
62.97097530792633	23.845134268739624	BIRADS B	White
10.002642640477813	74.67824186665493	BIRADS A	White
54.310491497833894	12.058044350514013	BIRADS B	Black
39.913184026975166	33.96700549873821	BIRADS B	Black
15.877615969127339	-58.9109	BIRADS C	Black
-13.5951	-62.652	BIRADS B	White
29.514596637809735	-2.69007	BIRADS C	Black
2.517492952517898	34.58428390470974	BIRADS B	Black
47.84619258365841	21.41099617096967	BIRADS A	Black
-12.7391	65.99318965571048	BIRADS D	White
29.945180591066602	33.77950045686535	BIRADS B	White
-0.878797	-54.0958	BIRADS B	White
56.9834	40.82107652424459	BIRADS B	Black
15.978668675364082	76.02573562518558	BIRADS A	Black
-55.3338	-40.7533	BIRADS C	White
-39.2937	-49.0964	BIRADS C	Black
37.178335552365375	52.52141434397028	BIRADS A	Black
-41.451	-49.6119	BIRADS C	Black
-60.5744	27.319932401335546	BIRADS C	Asian
20.371337857650033	77.95505685269188	BIRADS A	Black
-39.9722	-35.443	BIRADS C	Asian
-14.8502	-66.883	BIRADS C	Black
48.949683890248046	-18.9989	BIRADS B	Black
-32.8246	26.225332202990224	BIRADS C	White
29.806151993252993	-52.5245	BIRADS B	Black
48.04406739966156	-29.9851	BIRADS B	Asian
5.3523920696489355	40.421643943228915	BIRADS A	Black
8.994273038553528	-58.6677	BIRADS B	Black
-50.011	-38.41	BIRADS C	Black
18.48716498520175	-52.4471	BIRADS C	Black
-9.60079	6.092954800950509	BIRADS C	White
45.83121563922468	17.12519349669536	BIRADS B	Asian
17.485140621490167	-30.9866	BIRADS B	White
-11.4983	21.729306493213763	BIRADS D	Asian
-23.8565	-62.5746	BIRADS C	White
35.74086866492782	-22.9817	BIRADS C	White
52.56250289068419	-46.156	BIRADS B	Black
-37.2973	53.861399596058966	BIRADS D	White
40.32581725062486	54.732122489738046	BIRADS A	Black
60.91924200551409	-14.6435	BIRADS B	Black
3.10918	-30.5676	BIRADS B	Asian
-40.4806	26.37219139042082	BIRADS C	White
36.15883455182654	-48.9712	BIRADS B	White
-49.1668	-0.765811	BIRADS C	White
-5.92355	-55.6376	BIRADS B	White
-19.8823	23.446	BIRADS D	Black
-63.1305	-26.7464	BIRADS C	Black
-38.9276	5.225203914538936	BIRADS C	Black
43.73577369182141	58.756935036476904	BIRADS A	White
18.51864791275266	81.85537437603938	BIRADS A	Black
59.99388364216857	24.527117137136397	BIRADS B	Black
45.11045957270547	-41.0819	BIRADS C	Black
-3.38602	68.45131591432687	BIRADS D	Asian
7.52989	-25.333	BIRADS B	Black
15.013099951558045	-32.2315	BIRADS B	White
7.976918883852666	32.510024825108594	BIRADS B	Black
3.369774153408823	-47.7158	BIRADS B	White
-2.47726	-55.9703	BIRADS B	Black
15.398993756175484	63.63273939291849	BIRADS A	Black
4.938882314452879	-19.904	BIRADS B	Black
-2.01257	-26.1127	BIRADS C	White
-17.0437	-23.6597	BIRADS C	Black
-2.49677	-27.8387	BIRADS D	Black
-38.1895	-56.5484	BIRADS C	Black
-19.6434	56.04966691032211	BIRADS C	White
15.02688965423722	18.824177251412635	BIRADS B	Black
-28.6864	-35.1286	BIRADS B	White
44.756286624973065	54.86386289513322	BIRADS B	Asian
50.41172675368694	-25.0926	BIRADS B	Black
24.448540291965205	10.658729354772298	BIRADS B	Asian
-57.6077	-18.5865	BIRADS C	Black
-60.1361	-47.3086	BIRADS C	Black
-41.5614	5.4945	BIRADS C	White
-54.3708	31.486009194250773	BIRADS C	Black
-56.6618	-26.1511	BIRADS C	White
18.559812206357677	72.51197329110396	BIRADS A	Black
-69.5881	-26.3049	BIRADS C	White
-11.027	80.21223697328624	BIRADS D	White
-32.3044	-42.6216	BIRADS C	Asian
11.240648636471526	-18.2845	BIRADS B	White
-35.3798	-24.6625	BIRADS C	Black
-33.7692	7.35905	BIRADS C	Black
53.69559089246758	33.17612447238494	BIRADS B	Black
22.278498296753572	16.362428999784147	BIRADS A	Black
-60.3423	-4.50143	BIRADS C	White
44.96199453370106	49.609711427223374	BIRADS B	Black
-42.2047	-39.144	BIRADS C	White
71.28040289499309	-27.2371	BIRADS B	Black
-5.61216	-56.136	BIRADS C	Asian
-74.0404	10.172230620323926	BIRADS C	White
27.540737082939774	18.449098172076113	BIRADS B	White
13.502994744830367	-35.0827	BIRADS C	White
36.667268098329615	-52.6828	BIRADS B	Black
-49.8337	31.512138916578376	BIRADS C	White
-38.0924	23.24977263622001	BIRADS C	Asian
-11.908	53.32007652560671	BIRADS C	White
28.907743559343942	-5.08674	BIRADS B	Asian
13.245550089244553	-64.8323	BIRADS B	Black
53.49971976429049	-18.8056	BIRADS B	Black
40.04346265905349	59.78180613326267	BIRADS B	Black
-15.9441	-49.4237	BIRADS C	Asian
24.914100633403525	-33.4162	BIRADS B	Black
73.58383011365696	-2.77568	BIRADS B	Black
45.06715237631559	-32.7079	BIRADS B	Black
25.142444653887516	61.16105516495333	BIRADS A	White
-58.9953	35.498798066450135	BIRADS C	White
-43.1127	32.50717722890894	BIRADS C	Black
-21.2036	68.20396977213265	BIRADS D	Asian
-5.70421	-50.4915	BIRADS C	Black
31.351164563518033	51.578715630407736	BIRADS A	White
36.21541994523484	-53.0541	BIRADS B	White
58.77303710459505	25.98526067124816	BIRADS B	White
-11.5819	-34.691	BIRADS C	Black
-12.5029	29.81612946225934	BIRADS D	Black
0.9080498937968132	-41.8512	BIRADS B	Black
15.681685509405135	78.17762096566129	BIRADS A	Black
26.34989021942789	-22.9862	BIRADS B	Black
21.998664342287256	-47.4736	BIRADS B	Asian
-41.3792	-44.2692	BIRADS C	Asian
6.019289167431789	30.803997059228106	BIRADS B	Asian
34.5392	61.42933786762383	BIRADS A	Black
45.69461125142294	13.521292938630758	BIRADS B	White
32.297597919278715	-60.2432	BIRADS B	White
26.587275117292933	-14.1925	BIRADS B	Black
-17.8582	65.2217	BIRADS D	White
-0.803761	37.58145520262091	BIRADS A	Black
25.782537530553103	44.28809680242794	BIRADS B	Black
-55.2081	-16.4059	BIRADS C	Black
-57.8738	-43.5701	BIRADS C	Black
19.528267734490242	21.073044030850834	BIRADS B	Black
-39.1894	-11.1393	BIRADS C	Black
45.8591	57.44470490186013	BIRADS A	Black
-8.21337	7.213430716172354	BIRADS C	White
-24.5242	45.94427916858499	BIRADS C	White
53.02544864811382	-4.90417	BIRADS B	Black
-0.590861	-73.3214	BIRADS C	Black
17.03660541942844	-36.436	BIRADS B	Black
-18.9786	-13.4543	BIRADS C	White
-44.396	-47.7476	BIRADS C	White
-61.1516	-28.7064	BIRADS C	White
1.1142953261487745	42.58297290024882	BIRADS A	Black
-25.1467	-45.7856	BIRADS C	Black
-8.82539	-69.1539	BIRADS C	Black
-21.9774	-48.7044	BIRADS C	Black
32.73280157839374	8.088699636865444	BIRADS B	White
49.895083732080614	-57.9988	BIRADS C	Black
6.8004373669434335	-18.303	BIRADS B	Black
-38.0993	26.937880836012013	BIRADS C	White
-8.788	-48.5376	BIRADS C	White
[truncated: 29,888 more rows]

## Sheet: Figure 3 e-f
tsne_x	tsne_y	density	race
39.393	6.36872	BIRADS B	White
30.318	50.5504	BIRADS B	Black
-44.1154	-2.55494	BIRADS C	White
-6.02873	-22.9899	BIRADS B	Black
-68.0689	19.3705	BIRADS C	Asian
3.562	83.2691	BIRADS D	Asian
-58.798	-41.9957	BIRADS C	White
12.8797	-22.5051	BIRADS B	White
47.2362	22.2587	BIRADS A	Black
0.666752	87.0728	BIRADS D	White
-4.70654	-47.1777	BIRADS B	Black
31.8159	30.7029	BIRADS B	White
-29.8764	44.0862	BIRADS C	Asian
57.9096	22.9866	BIRADS B	Black
-42.2146	12.2239	BIRADS C	Asian
-38.8944	-23.8329	BIRADS C	White
-24.3419	-1.079	BIRADS C	Black
-37.5712	4.42126	BIRADS C	White
-3.72013	16.1674	BIRADS C	White
-10.9719	-37.5085	BIRADS B	White
-43.7662	0.58084	BIRADS C	White
-43.1513	36.597	BIRADS C	White
-3.03664	36.7487	BIRADS C	White
76.6452	-14.3763	BIRADS A	Black
7.20937	-40.5101	BIRADS B	Black
-66.5872	33.4495	BIRADS D	Black
49.6385	-33.5885	BIRADS B	White
26.2651	49.2174	BIRADS B	Black
-44.2246	-3.08512	BIRADS C	White
-49.5725	52.6303	BIRADS C	White
10.1614	-1.75355	BIRADS B	White
-39.8792	10.8646	BIRADS C	White
35.7619	3.27037	BIRADS B	White
51.6103	-28.2747	BIRADS B	White
16.3548	1.71662	BIRADS B	Black
71.7052	7.28373	BIRADS A	Black
-12.7889	61.7537	BIRADS C	White
65.1167	33.0505	BIRADS A	Black
9.94083	-22.0666	BIRADS B	White
11.4574	-55.6762	BIRADS B	Black
33.888	-49.6294	BIRADS B	Black
7.72981	-27.6387	BIRADS C	White
50.4456	-7.70211	BIRADS A	Black
-30.8673	-13.0068	BIRADS C	Black
-46.1678	-4.16441	BIRADS C	Black
-52.1253	26.8151	BIRADS C	Black
79.5306	13.2825	BIRADS A	Black
60.3435	-25.0554	BIRADS A	Black
-50.8168	-14.7739	BIRADS C	Black
25.3955	55.8649	BIRADS B	Black
50.5168	-58.9052	BIRADS A	Black
35.2692	-14.7096	BIRADS B	Black
-52.8423	2.21812	BIRADS C	Asian
-44.8225	21.1914	BIRADS C	Black
2.91891	-0.0826213	BIRADS B	White
85.1684	10.1833	BIRADS A	White
-30.6569	21.4845	BIRADS C	White
8.14873	-51.9942	BIRADS B	Black
68.3035	-14.5461	BIRADS A	Black
80.7185	7.62056	BIRADS A	Black
10.6436	-7.66369	BIRADS B	White
74.7956	8.28728	BIRADS A	Black
-37.2787	-18.1606	BIRADS C	White
-2.65208	-45.1652	BIRADS B	Black
-4.18143	-52.0548	BIRADS B	White
42.5644	10.9013	BIRADS B	Black
-9.10329	37.8942	BIRADS D	Asian
56.4595	7.24805	BIRADS A	Black
-56.5902	-47.3166	BIRADS C	Black
22.394	48.6517	BIRADS B	White
25.9025	-4.45317	BIRADS B	Black
39.6331	-50.377	BIRADS B	Black
-14.3422	20.322	BIRADS C	White
-8.5048	13.4435	BIRADS C	Black
-2.47219	-1.29656	BIRADS C	Black
-33.5983	-26.0091	BIRADS B	Black
8.76638	77.0468	BIRADS D	White
-48.8479	7.93575	BIRADS C	White
-17.0752	30.4482	BIRADS C	White
-22.313	46.9121	BIRADS C	Black
-36.5475	18.7182	BIRADS C	Asian
49.7197	-44.441	BIRADS B	Black
-4.18427	-2.14746	BIRADS C	Black
-26.7189	25.2149	BIRADS C	White
34.4482	5.24065	BIRADS B	Black
39.6173	2.19857	BIRADS B	Black
37.5775	30.9594	BIRADS B	White
50.9954	-54.4437	BIRADS B	Black
-4.12569	11.2041	BIRADS C	Black
-39.0092	-5.64671	BIRADS C	White
-2.445	-71.3037	BIRADS B	Black
-20.2827	-29.6923	BIRADS C	White
-55.6272	34.2608	BIRADS C	Black
20.0403	44.1473	BIRADS B	Black
-51.1097	46.7061	BIRADS C	Black
-16.2947	-16.0935	BIRADS C	White
12.7474	41.6957	BIRADS C	White
11.5964	35.9019	BIRADS B	Black
25.7749	-58.9116	BIRADS B	Black
-66.7161	-0.629588	BIRADS C	White
47.8122	-1.94938	BIRADS B	Black
16.6945	28.9604	BIRADS B	Black
-53.9159	30.6725	BIRADS C	White
49.7971	-17.3993	BIRADS B	Black
71.2244	6.04813	BIRADS A	Black
-60.0301	48.4083	BIRADS C	Black
12.6778	14.5988	BIRADS C	Black
4.6554	-60.0256	BIRADS B	White
-34.8111	47.0111	BIRADS C	White
61.271	32.763	BIRADS A	Black
66.3719	-20.4837	BIRADS B	Black
-45.0776	-38.4795	BIRADS B	White
71.9768	-11.8004	BIRADS A	White
-72.5971	-11.9545	BIRADS C	White
22.0083	-21.1626	BIRADS B	Black
14.0354	-23.4207	BIRADS B	White
39.7941	1.59994	BIRADS B	White
64.3977	-41.5086	BIRADS A	White
-28.7255	-27.3343	BIRADS B	White
19.4015	-61.8078	BIRADS B	Black
46.9347	6.50918	BIRADS B	Black
21.9239	-22.9332	BIRADS B	Black
-47.8493	50.6944	BIRADS C	Black
23.7535	18.162	BIRADS B	Black
19.7329	9.41029	BIRADS B	Black
59.2416	25.8807	BIRADS A	Black
36.0934	-34.2381	BIRADS B	Black
10.8066	82.4876	BIRADS D	White
2.17289	-62.7339	BIRADS B	Black
-8.34638	-57.1194	BIRADS B	White
76.2752	-24.6473	BIRADS B	White
-19.077	78.814	BIRADS D	Black
-19.0583	22.9694	BIRADS C	Black
-2.73181	66.1549	BIRADS C	Black
32.8804	-24.7323	BIRADS B	White
-1.42306	29.1418	BIRADS C	White
44.9052	42.5866	BIRADS A	White
56.009	-53.9179	BIRADS B	White
41.4135	3.91104	BIRADS B	White
20.34	-14.1618	BIRADS B	Black
7.7362	5.92656	BIRADS B	White
-53.6945	30.5331	BIRADS C	White
-13.3995	-62.1356	BIRADS B	Asian
-36.3795	37.4428	BIRADS C	Asian
18.5793	32.8568	BIRADS C	White
44.8643	-44.0701	BIRADS B	White
53.4875	-59.3198	BIRADS A	Black
31.7402	28.5975	BIRADS B	White
55.9656	25.6241	BIRADS A	Black
39.171	47.8779	BIRADS A	Black
-8.60968	27.1606	BIRADS C	Black
-23.5866	-34.8186	BIRADS C	Asian
45.0394	-45.4469	BIRADS C	White
56.864	31.0012	BIRADS A	White
30.6305	4.96743	BIRADS B	Black
56.0277	26.984	BIRADS A	Black
53.9789	41.2133	BIRADS A	Black
-38.7117	-6.35642	BIRADS C	Black
-4.50497	53.7555	BIRADS D	White
-38.8286	-2.40256	BIRADS C	White
-13.0485	75.1982	BIRADS D	White
-19.489	-54.5089	BIRADS B	White
42.469	9.62833	BIRADS B	Black
-1.55077	-57.575	BIRADS B	Black
-0.988318	63.7945	BIRADS D	Black
48.6641	4.93339	BIRADS B	Black
-22.9051	-64.3896	BIRADS C	White
48.6143	8.98891	BIRADS B	Black
-31.9642	15.0419	BIRADS C	Asian
81.9042	6.71368	BIRADS A	Black
38.9676	36.2909	BIRADS A	Black
-8.10467	67.7017	BIRADS D	Asian
75.6304	1.96168	BIRADS A	Black
-24.3443	-8.19149	BIRADS B	Black
-23.322	-33.7902	BIRADS B	White
6.57035	-19.5303	BIRADS C	White
19.3427	15.8967	BIRADS C	White
-48.6206	6.04008	BIRADS C	White
75.0904	-1.58904	BIRADS A	Black
-18.4906	7.83945	BIRADS C	White
14.6486	11.2297	BIRADS B	Black
65.0938	-28.0448	BIRADS B	White
18.3679	45.3803	BIRADS C	White
-11.2037	-33.2352	BIRADS B	Black
-23.6668	-10.9237	BIRADS C	Black
67.6123	-23.492	BIRADS B	Black
18.9121	-75.4257	BIRADS B	White
-13.3765	84.3214	BIRADS D	Black
-62.6941	38.947	BIRADS D	Asian
-6.94372	59.1256	BIRADS C	Black
-15.101	26.1008	BIRADS C	White
-27.9768	18.9312	BIRADS C	Black
70.1904	-10.8652	BIRADS B	Black
23.0355	-46.639	BIRADS B	Black
-0.61916	-52.8754	BIRADS B	White
41.2148	-33.2509	BIRADS A	White
47.0481	-29.9756	BIRADS B	Black
11.0007	-39.5571	BIRADS B	Black
-56.3148	-12.0838	BIRADS C	White
38.8491	19.5852	BIRADS B	Black
-16.7233	-53.7863	BIRADS B	White
27.7471	6.53068	BIRADS B	Black
7.73027	-1.54962	BIRADS B	Black
-52.5014	3.53575	BIRADS C	Black
27.5619	27.086	BIRADS B	White
3.56513	29.919	BIRADS C	White
59.3495	-15.4192	BIRADS B	White
48.8519	13.5958	BIRADS A	Black
21.3498	38.604	BIRADS B	White
-44.0256	26.5035	BIRADS C	Asian
37.0563	-40.7107	BIRADS B	White
-14.9555	27.5481	BIRADS C	White
67.0607	-27.906	BIRADS A	Asian
33.7925	24.0209	BIRADS B	Black
-51.7303	47.2303	BIRADS C	Asian
-22.0697	-58.7433	BIRADS B	Black
16.7655	35.0863	BIRADS B	White
2.2546	73.2644	BIRADS D	White
39.3077	36.5437	BIRADS B	White
-21.6947	73.9624	BIRADS C	Black
-47.3987	6.67912	BIRADS C	Asian
-2.39919	21.921	BIRADS C	Asian
-14.2929	82.5087	BIRADS D	Asian
-41.747	-52.6409	BIRADS C	Asian
75.9044	16.5433	BIRADS A	Black
-39.8954	-14.4801	BIRADS C	Black
-13.9666	2.90163	BIRADS C	Black
-31.7972	-5.44402	BIRADS C	White
-46.1345	-3.83579	BIRADS C	White
-1.36893	80.6957	BIRADS D	White
-7.45232	-76.533	BIRADS B	Black
25.1882	51.1142	BIRADS B	Black
-4.95173	-8.83237	BIRADS C	Black
-14.853	-41.3236	BIRADS B	Black
-44.9361	58.3271	BIRADS D	Black
6.86554	86.1756	BIRADS D	Asian
79.1454	-0.458353	BIRADS A	White
7.63407	10.17	BIRADS C	Black
10.6178	-62.4515	BIRADS B	Black
36.8134	60.5364	BIRADS A	Black
66.165	-34.3077	BIRADS A	White
33.7352	24.6591	BIRADS B	Black
46.11	-53.5957	BIRADS B	Black
22.8384	31.8186	BIRADS B	Black
-13.045	-39.7207	BIRADS B	White
-71.6544	-2.00072	BIRADS C	Black
33.7237	-31.7718	BIRADS B	Black
59.3289	-25.022	BIRADS A	Black
54.8696	-42.0917	BIRADS A	Black
82.6951	-9.4585	BIRADS A	White
74.6777	-25.2723	BIRADS A	White
54.7891	9.5414	BIRADS A	Black
-38.861	-39.1752	BIRADS B	White
-40.4738	-4.1372	BIRADS C	White
4.96598	31.9945	BIRADS C	White
43.5387	-36.9201	BIRADS B	White
6.6067	-15.7025	BIRADS B	White
1.74049	-56.3815	BIRADS B	Black
-56.5896	48.8441	BIRADS C	Black
34.8672	42.0756	BIRADS B	White
-16.9669	-12.3277	BIRADS C	White
-25.3895	-31.8268	BIRADS C	White
-50.8768	22.3109	BIRADS C	White
17.568	-51.2262	BIRADS B	White
-21.959	54.5326	BIRADS D	White
-9.49891	18.1717	BIRADS B	Black
-24.7521	-45.4581	BIRADS B	White
-3.16199	33.1395	BIRADS C	White
82.9194	-10.73	BIRADS A	Black
57.4233	-30.3684	BIRADS B	White
-48.7893	-6.83627	BIRADS C	White
-63.2249	-15.6814	BIRADS C	Asian
-35.4808	10.4356	BIRADS C	Black
-8.74097	5.10561	BIRADS C	White
59.3146	18.5943	BIRADS A	White
-89.253	-1.31767	BIRADS D	Black
39.7916	39.9837	BIRADS B	White
-3.6878	27.5383	BIRADS C	White
15.1238	27.3069	BIRADS B	Black
-38.4616	38.9057	BIRADS C	Black
-43.209	36.6283	BIRADS C	White
-27.3037	-55.9119	BIRADS C	White
-33.6517	-30.1193	BIRADS B	Black
43.9607	-27.9674	BIRADS B	Black
-38.4824	6.56708	BIRADS C	White
-21.2203	76.1825	BIRADS D	White
-39.8081	-9.76706	BIRADS C	Black
71.6088	2.61143	BIRADS A	Black
38.0665	-9.94731	BIRADS B	White
-24.042	-30.5646	BIRADS B	Asian
-19.4262	2.95383	BIRADS C	Asian
80.3596	25.8627	BIRADS A	Black
0.707066	-26.4053	BIRADS B	White
-37.4949	72.803	BIRADS C	Black
1.82891	72.7424	BIRADS D	Asian
-14.8265	-41.9993	BIRADS C	Black
31.9263	5.70056	BIRADS A	Black
17.7338	-21.4528	BIRADS B	White
0.704196	30.2903	BIRADS C	White
20.6141	23.0403	BIRADS B	White
57.0155	-3.90836	BIRADS A	White
18.8157	-55.2441	BIRADS B	White
-72.9113	-4.73919	BIRADS C	Asian
-38.8722	-3.98792	BIRADS C	Black
82.4136	9.04746	BIRADS A	Black
71.4291	3.63314	BIRADS B	Black
-40.4965	24.5001	BIRADS C	Black
1.77067	-7.95009	BIRADS B	Black
-56.6944	-6.20207	BIRADS C	Black
32.0661	47.0194	BIRADS B	Black
-13.8486	77.574	BIRADS D	Asian
32.7357	-5.42261	BIRADS B	White
-13.9895	76.5143	BIRADS D	White
58.4342	-41.8757	BIRADS B	White
71.1302	-20.8937	BIRADS A	Black
29.1015	-3.40813	BIRADS B	Black
46.7597	29.3998	BIRADS B	White
42.5014	36.6797	BIRADS A	White
-49.0947	-20.2831	BIRADS C	Black
-29.2223	46.4323	BIRADS C	Black
49.7475	-40.9153	BIRADS B	White
19.4075	2.13039	BIRADS B	Black
10.5567	-45.5541	BIRADS B	Black
-37.3581	64.5204	BIRADS D	White
21.3546	-22.2476	BIRADS B	White
25.7125	-2.52761	BIRADS B	Black
61.1813	3.64726	BIRADS A	Asian
-53.7586	-26.1931	BIRADS C	Asian
-5.63276	72.6677	BIRADS D	White
-13.4921	23.6921	BIRADS C	Black
-27.6085	27.5807	BIRADS C	Black
1.35684	-2.40883	BIRADS C	Black
0.717117	-1.60739	BIRADS C	Black
-5.22869	-5.05508	BIRADS C	White
74.1131	-17.8157	BIRADS B	White
72.7167	-1.94393	BIRADS A	Black
-7.76255	80.5861	BIRADS C	Black
6.15565	21.981	BIRADS B	Black
41.4728	24.2649	BIRADS B	Asian
-25.2865	-48.7431	BIRADS C	Asian
-16.5106	-12.0736	BIRADS B	White
80.1398	20.486	BIRADS A	White
-30.4651	62.5585	BIRADS D	White
61.1213	37.2605	BIRADS A	Black
53.9493	41.5059	BIRADS B	Black
-4.78563	75.8877	BIRADS D	White
58.0426	31.558	BIRADS A	White
-56.9509	-49.604	BIRADS C	Black
-39.7803	31.5494	BIRADS C	White
-37.969	56.3437	BIRADS C	White
30.2171	17.8914	BIRADS B	Black
-43.9128	-46.1004	BIRADS B	White
-16.9496	-27.6976	BIRADS B	White
42.5123	-24.244	BIRADS B	Black
12.5991	5.88727	BIRADS C	Asian
-3.75123	18.0722	BIRADS C	White
21.7666	20.4265	BIRADS B	Black
16.5199	36.1783	BIRADS B	Black
48.0652	-54.8397	BIRADS B	Black
70.9175	3.02707	BIRADS A	Black
57.6369	16.5138	BIRADS A	White
3.13612	6.67596	BIRADS B	White
21.6033	49.8616	BIRADS C	Black
-15.5185	-61.787	BIRADS B	White
56.1448	19.8847	BIRADS A	White
46.8931	-29.9733	BIRADS B	White
-29.6427	-43.438	BIRADS B	Black
-2.77399	-37.8104	BIRADS B	Black
-5.18433	-29.9983	BIRADS B	Black
49.0712	13.8807	BIRADS B	Black
-61.0294	-38.6674	BIRADS C	Asian
78.0818	12.7487	BIRADS A	Black
0.539525	-63.6652	BIRADS B	White
-44.8545	-8.3577	BIRADS C	White
-7.19256	6.00841	BIRADS C	White
2.69823	-5.84257	BIRADS B	White
-45.3817	-25.3129	BIRADS C	Black
-45.6242	7.68469	BIRADS C	White
-33.5019	54.7371	BIRADS C	White
-40.1552	26.927	BIRADS C	Black
41.3723	-24.2156	BIRADS B	White
-32.1325	34.9477	BIRADS C	Asian
34.9796	42.0757	BIRADS B	Black
-1.30767	-12.2517	BIRADS C	Black
3.89715	12.1895	BIRADS C	White
-31.5118	-55.8181	BIRADS B	Black
14.3762	-1.40032	BIRADS C	White
-45.7914	2.11141	BIRADS C	Black
-9.00451	-4.78051	BIRADS B	White
-37.9319	-10.1443	BIRADS C	White
-13.4608	11.7263	BIRADS C	White
44.7796	17.5754	BIRADS B	Black
27.8756	13.1806	BIRADS B	Black
-50.3887	-33.2048	BIRADS C	Black
-16.0452	-2.87138	BIRADS C	White
14.4462	21.3249	BIRADS C	Asian
-20.247	1.04823	BIRADS C	Asian
82.5528	9.20011	BIRADS A	Black
-25.2014	12.1584	BIRADS C	Black
6.65555	43.3698	BIRADS C	Black
52.5776	36.978	BIRADS A	Black
-71.7018	-7.52979	BIRADS C	Black
28.6496	13.6218	BIRADS B	Black
3.567	2.95366	BIRADS C	Black
-28.3484	-47.8101	BIRADS B	Black
74.5815	-23.4208	BIRADS A	White
-17.1951	24.0062	BIRADS C	Black
3.1394	23.6319	BIRADS C	White
-15.9114	-42.2903	BIRADS B	Black
62.034	-19.1533	BIRADS B	Black
13.5471	-50.0428	BIRADS B	Black
-15.414	-64.6889	BIRADS B	Asian
12.0624	-0.106772	BIRADS B	Black
18.0873	-1.88176	BIRADS C	Asian
60.6781	17.0063	BIRADS A	Black
8.77805	-59.3473	BIRADS B	White
33.0018	-66.5852	BIRADS B	Black
20.7754	33.9479	BIRADS B	Black
-20.6265	24.7774	BIRADS C	Asian
-12.9397	-7.81309	BIRADS C	White
-18.7018	-4.49598	BIRADS C	Black
14.2647	-40.0047	BIRADS B	Black
-35.8368	54.3735	BIRADS C	Black
20.8029	41.7997	BIRADS B	White
2.85155	-23.9723	BIRADS B	Black
53.0725	39.3657	BIRADS A	Black
-2.55079	22.0459	BIRADS C	White
41.5027	-59.183	BIRADS B	White
30.5864	61.8041	BIRADS B	Black
24.6104	-37.2764	BIRADS A	White
-10.0176	-15.8851	BIRADS C	White
44.2086	-10.4987	BIRADS B	Black
-4.45791	6.21807	BIRADS C	Black
9.47124	-59.8004	BIRADS B	Black
1.29062	-11.2574	BIRADS B	Black
19.7646	55.3113	BIRADS C	White
-9.5502	-20.9727	BIRADS B	Asian
-69.1233	-1.7931	BIRADS C	Black
57.3254	-44.671	BIRADS B	Asian
18.7395	-0.824708	BIRADS B	Black
-2.84967	21.9068	BIRADS C	White
20.9479	47.0598	BIRADS B	White
-7.94848	13.6013	BIRADS C	Black
-5.23421	-51.2623	BIRADS C	White
-12.0625	66.9988	BIRADS D	Black
65.731	-4.76607	BIRADS A	Black
56.7472	-19.8267	BIRADS A	Black
-38.6566	-23.0391	BIRADS C	Black
-28.5908	-43.5058	BIRADS C	Black
-42.5169	-37.1837	BIRADS C	White
33.0618	39.9647	BIRADS B	White
2.68271	16.196	BIRADS C	White
39.4373	22.2659	BIRADS B	Asian
4.31668	-34.1379	BIRADS B	Asian
27.0255	46.5207	BIRADS B	Black
-34.7495	-49.2077	BIRADS C	White
-32.8789	-8.89946	BIRADS C	Asian
22.6126	42.6615	BIRADS B	Black
-18.5683	-58.7842	BIRADS B	Asian
-52.9395	27.1288	BIRADS C	Black
71.3353	3.29798	BIRADS A	Black
-31.9253	33.3421	BIRADS C	White
-5.56751	31.3707	BIRADS C	White
-43.0903	52.3914	BIRADS C	Black
-31.6172	-31.377	BIRADS C	White
-36.6844	9.05721	BIRADS C	Black
42.6438	-16.9905	BIRADS B	White
-7.1783	-46.2357	BIRADS B	Black
-69.0515	3.06738	BIRADS C	White
44.1926	13.5942	BIRADS A	Black
53.3218	25.561	BIRADS A	Black
54.0788	-40.1364	BIRADS B	White
27.0028	53.3544	BIRADS B	White
-20.698	-1.37464	BIRADS C	Black
54.5543	-23.4902	BIRADS B	Asian
29.4665	-3.67591	BIRADS B	Black
-66.9105	35.3485	BIRADS C	Black
3.37252	60.6899	BIRADS D	White
39.3307	-65.103	BIRADS A	Black
34.514	1.03973	BIRADS B	Black
56.825	-34.3098	BIRADS B	Black
24.9072	-53.3412	BIRADS B	White
22.6393	-55.1963	BIRADS B	White
-33.3577	3.85687	BIRADS C	Black
-45.121	-37.6824	BIRADS C	Black
22.8585	2.55696	BIRADS B	Black
64.1985	-41.9675	BIRADS A	White
46.1497	10.7123	BIRADS A	Black
-22.3424	69.504	BIRADS D	White
-33.7388	48.5528	BIRADS C	Black
36.7783	-63.2642	BIRADS B	Black
23.6272	54.0935	BIRADS B	White
25.7124	-40.7702	BIRADS B	Black
-23.2153	-2.88721	BIRADS C	White
-67.6143	15.6218	BIRADS C	Black
38.5161	28.701	BIRADS B	Asian
78.4048	7.92932	BIRADS A	Black
-25.59	-46.513	BIRADS C	Asian
-52.2455	20.1756	BIRADS C	Asian
44.9004	25.1403	BIRADS B	White
-46.8144	-34.3116	BIRADS B	White
21.3783	-50.1791	BIRADS B	White
84.2613	1.72293	BIRADS A	Black
-66.0382	11.125	BIRADS C	White
-29.7747	-38.2311	BIRADS B	Black
-5.94757	-77.9289	BIRADS B	Asian
-65.6077	34.0973	BIRADS C	Black
-16.2054	74.3716	BIRADS D	Asian
67.5753	-22.8042	BIRADS A	Black
-20.617	-39.8803	BIRADS B	White
19.512	44.0255	BIRADS C	Asian
1.65485	24.1677	BIRADS C	Asian
27.172	-6.11918	BIRADS B	White
-38.5451	-6.39406	BIRADS C	Black
-56.613	6.37762	BIRADS C	Asian
45.7663	14.2332	BIRADS B	Black
-8.24092	68.452	BIRADS C	Asian
-73.9387	3.50538	BIRADS C	White
-27.5558	51.4423	BIRADS C	White
-66.0335	-13.024	BIRADS C	White
6.94955	86.2112	BIRADS D	Asian
-30.6203	-55.0929	BIRADS C	White
8.90065	10.9534	BIRADS B	Black
40.6305	-66.3426	BIRADS C	Black
-20.7879	-64.7343	BIRADS B	White
27.1177	26.4302	BIRADS B	Black
34.9235	-36.2697	BIRADS B	Black
47.7315	20.8923	BIRADS B	Black
23.8522	-5.05294	BIRADS B	Black
86.6232	3.60962	BIRADS A	White
-0.670955	81.2343	BIRADS D	Black
-61.6077	-21.2656	BIRADS C	Black
8.15565	76.4966	BIRADS D	White
52.6212	-12.427	BIRADS B	Black
-27.4206	-64.5081	BIRADS B	Black
6.53694	-49.8123	BIRADS B	White
28.0689	34.6862	BIRADS B	White
-5.19833	75.906	BIRADS D	Asian
62.6026	8.6799	BIRADS A	Black
57.5203	-4.10081	BIRADS B	White
77.8349	26.7182	BIRADS A	Black
78.0384	23.4781	BIRADS A	Black
4.12208	36.8756	BIRADS C	White
-51.7756	-17.2806	BIRADS C	White
22.5989	-59.1017	BIRADS B	Black
-47.8872	-17.8029	BIRADS C	Black
-44.6267	42.1655	BIRADS C	Black
44.46	-56.9361	BIRADS B	Black
3.68347	42.9657	BIRADS C	White
57.332	15.9576	BIRADS A	White
-52.8783	-31.7708	BIRADS C	White
-38.8308	19.1399	BIRADS C	White
-60.1791	34.1222	BIRADS C	White
-33.4845	13.3845	BIRADS C	Asian
-38.7864	-48.1187	BIRADS C	Black
-53.9134	38.7905	BIRADS C	Asian
-54.6736	4.683	BIRADS C	White
64.0708	-28.6353	BIRADS B	White
-13.236	17.738	BIRADS C	White
78.0663	6.86485	BIRADS A	White
-6.03673	-32.7391	BIRADS C	Black
3.81341	12.2155	BIRADS B	Black
47.6463	21.0922	BIRADS A	Black
-49.0455	-9.63513	BIRADS C	White
-47.1026	26.5265	BIRADS C	White
73.774	1.02969	BIRADS A	Black
-12.7375	-18.6857	BIRADS B	White
22.7722	-54.3836	BIRADS B	Black
68.0297	28.9545	BIRADS A	Black
-12.8968	5.59759	BIRADS C	Black
-5.07772	68.0025	BIRADS C	White
-28.6063	16.7372	BIRADS C	Black
-59.7851	-32.9191	BIRADS B	White
-55.3027	-8.38209	BIRADS C	Black
51.9848	22.9584	BIRADS A	White
34.7522	-5.50873	BIRADS B	Black
50.7654	32.7907	BIRADS B	Black
-0.984976	8.71547	BIRADS C	Black
-2.55946	32.7885	BIRADS C	Black
23.0663	-59.7712	BIRADS B	Black
0.293151	-23.2667	BIRADS B	Black
22.302	-43.328	BIRADS B	Black
50.2631	-3.98814	BIRADS A	Black
15.7076	-73.5168	BIRADS B	Black
-6.37726	-51.1957	BIRADS B	White
81.1704	8.8441	BIRADS A	White
-14.4394	49.6984	BIRADS C	Asian
-48.3646	6.53471	BIRADS C	White
8.37432	-3.81505	BIRADS B	Black
-39.9055	53.0366	BIRADS C	Black
17.9238	-11.1257	BIRADS B	Asian
-20.2765	3.8059	BIRADS C	Black
8.56252	1.54393	BIRADS B	White
-22.221	-68.7263	BIRADS B	White
10.823	-25.9809	BIRADS B	Black
-39.0249	38.1727	BIRADS C	White
59.6353	-12.7239	BIRADS A	Black
39.6216	-27.1679	BIRADS B	Black
74.4831	-19.212	BIRADS B	White
-38.0786	-22.7403	BIRADS C	Asian
79.0049	18.4473	BIRADS A	Black
-30.4987	-14.2836	BIRADS C	White
69.1045	-1.70046	BIRADS A	Black
7.50522	6.31212	BIRADS B	Asian
72.9965	3.73092	BIRADS B	Black
-69.9534	12.6305	BIRADS C	Asian
-6.96259	-29.874	BIRADS B	Black
-29.4114	-67.2094	BIRADS B	White
-55.7081	27.6845	BIRADS C	Black
-14.5562	73.0229	BIRADS C	White
34.4027	2.57507	BIRADS B	Asian
-52.5084	-14.5487	BIRADS C	Black
38.7354	-57.0917	BIRADS B	White
-67.6725	31.4317	BIRADS C	Black
6.43449	19.1102	BIRADS C	White
-12.1789	10.9462	BIRADS C	Black
12.0464	-23.953	BIRADS B	White
16.1445	20.9066	BIRADS B	Black
-41.4924	47.6046	BIRADS C	Black
4.77975	-6.04258	BIRADS C	Black
37.3926	-30.0386	BIRADS B	White
44.2507	41.4719	BIRADS B	White
30.0115	-1.38085	BIRADS B	Black
68.9532	-8.54429	BIRADS A	Black
1.03025	57.9819	BIRADS D	Black
41.2595	27.7455	BIRADS B	Black
16.0798	-19.9385	BIRADS B	Black
-49.5907	-35.1903	BIRADS C	White
2.00135	-7.69544	BIRADS B	White
-12.926	-73.7193	BIRADS B	White
35.7081	-56.8089	BIRADS B	White
57.6371	-0.641358	BIRADS A	Asian
-38.7658	71.7034	BIRADS D	Black
75.9369	1.33659	BIRADS B	White
-6.99095	-50.6771	BIRADS B	Black
-26.9245	65.1733	BIRADS C	Black
4.48981	38.7496	BIRADS C	White
-32.3947	11.6954	BIRADS D	Black
-68.8432	2.63015	BIRADS C	White
6.09744	33.649	BIRADS C	Asian
42.9461	-30.7028	BIRADS B	Black
-35.7198	-63.3989	BIRADS B	White
-21.5079	-44.5295	BIRADS C	Black
24.1722	-28.6925	BIRADS B	Black
14.0227	-36.459	BIRADS B	Black
66.8609	-20.9971	BIRADS B	Black
-50.9126	3.2747	BIRADS C	Black
-22.3434	-1.7204	BIRADS C	Asian
-53.0268	-31.8649	BIRADS C	Black
6.16804	18.0039	BIRADS C	White
-13.3524	-49.2603	BIRADS B	White
-18.9901	-67.9672	BIRADS B	Black
6.73626	3.96473	BIRADS C	Black
-47.4965	47.1475	BIRADS C	White
-61.2155	9.34227	BIRADS C	White
1.46055	75.102	BIRADS D	Black
38.0581	32.3233	BIRADS B	Black
45.781	-9.96722	BIRADS A	White
33.2146	-24.4971	BIRADS B	Black
-11.7823	67.9185	BIRADS D	Black
8.76999	0.283815	BIRADS C	White
47.3991	-46.6043	BIRADS B	White
-73.1034	5.50839	BIRADS B	White
-44.8114	12.9516	BIRADS C	White
-18.8386	-40.7743	BIRADS C	Black
-13.8782	2.90652	BIRADS C	Black
18.6775	-69.4613	BIRADS B	Black
-20.4752	-62.4659	BIRADS B	Black
-17.6931	16.511	BIRADS C	Asian
72.9226	15.8204	BIRADS A	Black
45.4926	4.70602	BIRADS A	Black
39.0053	10.4155	BIRADS B	Black
-21.3037	-15.0998	BIRADS C	Black
51.4363	-55.8856	BIRADS B	Black
66.3864	-18.7514	BIRADS B	Black
-48.6432	46.8901	BIRADS C	Black
39.9985	-50.7035	BIRADS B	Black
50.4672	34.7555	BIRADS A	Black
49.1677	-54.5938	BIRADS B	Black
-0.134134	-72.4502	BIRADS B	Black
42.8175	-64.733	BIRADS B	Black
-48.9221	25.9334	BIRADS C	White
-13.3908	50.4792	BIRADS D	Black
53.8609	26.1005	BIRADS B	White
-5.87977	2.11756	BIRADS C	White
70.231	-32.1513	BIRADS A	Black
-84.3996	0.0527025	BIRADS D	White
65.1477	-20.9004	BIRADS B	Black
-25.9427	-2.78115	BIRADS C	Black
-0.0246358	-68.4266	BIRADS B	Black
-9.3582	-23.9365	BIRADS C	Black
-34.3436	58.5517	BIRADS D	Asian
18.0229	-23.9055	BIRADS B	White
-28.1717	59.9031	BIRADS C	White
78.4639	28.9506	BIRADS A	Black
-18.7601	-70.3737	BIRADS C	Black
83.4916	-11.2638	BIRADS A	White
-60.9898	5.56059	BIRADS C	White
-53.65	-23.8144	BIRADS C	White
15.138	30.8533	BIRADS B	Black
21.4937	-36.1604	BIRADS B	Black
51.1309	-4.51139	BIRADS A	Black
-66.3547	16.1756	BIRADS C	Black
48.8494	26.959	BIRADS A	Black
-25.6918	-45.636	BIRADS C	White
-16.7892	-10.4142	BIRADS C	White
15.3727	55.1572	BIRADS C	White
27.354	6.41443	BIRADS B	Black
60.9111	36.5701	BIRADS A	Black
53.4127	42.0652	BIRADS A	White
-48.0377	42.5308	BIRADS C	Black
-29.903	-32.3101	BIRADS B	White
15.0411	-64.6442	BIRADS B	Asian
-44.5355	-51.7635	BIRADS B	Black
24.4703	20.2923	BIRADS B	White
10.1892	8.79043	BIRADS C	White
-25.6453	37.5129	BIRADS C	White
0.462209	73.5305	BIRADS D	White
-55.3364	-4.66507	BIRADS B	Black
10.3053	46.4178	BIRADS C	Black
22.6398	-57.8706	BIRADS B	White
-46.8692	-29.3601	BIRADS C	White
-40.8294	48.262	BIRADS C	Black
14.8479	-46.7022	BIRADS B	White
-1.18593	5.73025	BIRADS C	White
40.3885	-61.2074	BIRADS B	Black
8.04489	-62.1565	BIRADS B	White
-53.1162	29.0772	BIRADS C	White
24.8519	-5.18188	BIRADS B	White
38.5724	-61.6199	BIRADS B	Black
77.2341	-5.25704	BIRADS A	White
-50.968	-11.7867	BIRADS C	Asian
-23.3971	-15.5734	BIRADS C	Black
26.5771	11.2128	BIRADS B	Black
44.9804	36.399	BIRADS B	White
-59.6217	9.22042	BIRADS C	Asian
-24.5245	-11.2776	BIRADS C	Black
23.1384	49.0562	BIRADS C	Black
-1.09758	16.045	BIRADS C	Black
-28.8901	25.9037	BIRADS C	White
-68.4001	-16.8452	BIRADS C	Black
2.94972	73.258	BIRADS D	Asian
-30.3016	60.0744	BIRADS D	Black
-12.1315	20.3785	BIRADS C	White
-46.7826	0.365317	BIRADS C	White
19.1917	-14.5987	BIRADS B	White
-72.5754	5.09842	BIRADS C	Black
53.072	-13.3997	BIRADS B	White
-42.4954	33.7542	BIRADS C	White
-28.7575	-55.6101	BIRADS B	Black
22.0973	-55.1769	BIRADS B	White
52.699	-31.0966	BIRADS B	Black
-46.8097	-27.3112	BIRADS C	White
50.5761	-54.0114	BIRADS B	Black
17.1759	-14.1277	BIRADS B	White
51.9225	-28.5623	BIRADS A	Black
23.7286	42.0122	BIRADS B	White
-30.2045	69.4208	BIRADS C	White
-38.681	20.7021	BIRADS C	Black
30.8236	65.5095	BIRADS B	Black
-44.7281	-31.7823	BIRADS C	White
59.1667	-17.3037	BIRADS B	Black
-22.3592	-11.6345	BIRADS C	White
-14.2165	-51.5759	BIRADS B	White
-14.7157	15.4161	BIRADS C	Asian
-88.0654	-5.51718	BIRADS C	White
76.5775	18.4497	BIRADS B	Black
37.8807	-6.46199	BIRADS B	White
-9.6356	35.2624	BIRADS C	Asian
23.3309	-18.0264	BIRADS B	White
-1.97458	62.4053	BIRADS D	Black
28.7175	15.9889	BIRADS B	Black
-22.0161	74.386	BIRADS C	Black
28.5323	13.7683	BIRADS B	Black
7.06976	86.3041	BIRADS D	Asian
59.4214	-27.2232	BIRADS B	Black
11.0674	9.60323	BIRADS C	Asian
-38.1909	4.75449	BIRADS C	Black
-44.3712	-43.5656	BIRADS C	Black
20.9241	32.5229	BIRADS C	White
-14.8519	73.9857	BIRADS D	White
86.2952	3.7971	BIRADS A	Black
39.8115	-27.2858	BIRADS B	Black
39.0101	44.0511	BIRADS B	White
58.1478	-32.0509	BIRADS A	White
38.3824	42.8803	BIRADS B	Black
-89.4489	-1.52142	BIRADS D	Black
-14.4491	55.4745	BIRADS C	Black
-52.2074	-18.2855	BIRADS C	Asian
85.2371	13.5801	BIRADS A	Black
-5.88491	-16.1874	BIRADS B	White
-44.3587	-32.3211	BIRADS C	White
-1.48451	15.8816	BIRADS D	Black
34.5139	-35.8359	BIRADS B	Black
-32.8222	-12.8844	BIRADS C	Asian
17.6811	4.85098	BIRADS C	Black
-15.0076	7.19619	BIRADS C	Black
-35.2177	45.123	BIRADS C	White
9.49227	17.2082	BIRADS B	Black
7.34011	19.2075	BIRADS C	White
77.5171	2.1926	BIRADS B	White
70.3913	-32.3352	BIRADS B	Asian
13.9383	-46.5373	BIRADS B	Black
23.5766	-44.085	BIRADS B	White
-24.8481	49.046	BIRADS D	Black
-4.13052	3.15193	BIRADS C	Black
-17.6766	-39.5185	BIRADS C	Black
44.37	-13.62	BIRADS A	Black
-46.3574	31.4016	BIRADS C	White
71.8167	6.99902	BIRADS A	Black
-29.4199	-51.4659	BIRADS C	Black
-6.27897	-59.9032	BIRADS C	White
53.3938	-7.95019	BIRADS B	Asian
18.8668	-59.065	BIRADS B	White
-31.9249	-5.22949	BIRADS C	Asian
23.1202	9.19551	BIRADS B	Black
-6.14513	21.7684	BIRADS C	White
-50.1933	62.8746	BIRADS C	White
63.3072	-34.3318	BIRADS B	White
-40.3506	13.6291	BIRADS C	White
81.6831	24.0571	BIRADS A	Black
-27.8392	-5.17331	BIRADS C	White
57.938	23.4617	BIRADS A	White
-25.6836	59.7443	BIRADS C	Black
8.7441	-56.0768	BIRADS B	White
-33.4309	59.6197	BIRADS C	White
-43.9985	19.0887	BIRADS C	White
-0.454149	29.3854	BIRADS C	White
34.834	14.1076	BIRADS B	Black
2.8431	-53.0594	BIRADS B	White
81.699	2.99982	BIRADS A	White
70.4796	18.8476	BIRADS A	White
-62.7463	-16.0714	BIRADS C	White
-70.6557	16.6521	BIRADS C	Black
-7.18828	62.692	BIRADS C	Asian
-3.69912	53.031	BIRADS C	White
-62.6793	45.5206	BIRADS C	White
-49.3726	51.5513	BIRADS C	Asian
14.9756	-27.2844	BIRADS B	White
43.4057	-6.4862	BIRADS A	White
68.603	-9.89605	BIRADS A	Black
-31.7667	-5.48013	BIRADS C	White
37.3481	6.68186	BIRADS B	Black
-25.2703	-39.9525	BIRADS B	Black
-9.7474	-5.82455	BIRADS C	Black
-16.7144	-0.376729	BIRADS C	Asian
42.0684	-8.05448	BIRADS B	Black
-7.1393	-4.71256	BIRADS C	Asian
-4.30667	-52.3861	BIRADS B	White
42.2688	-50.5971	BIRADS B	Black
-50.0216	27.8162	BIRADS C	Asian
32.4331	-46.5279	BIRADS B	White
-54.9505	26.3621	BIRADS C	Black
-47.283	14.0386	BIRADS C	Asian
45.4051	25.5393	BIRADS B	Black
81.618	1.92392	BIRADS A	Black
4.56992	8.7285	BIRADS C	Black
31.2494	53.5084	BIRADS B	White
35.8733	59.5654	BIRADS B	White
-45.9228	28.3277	BIRADS C	White
18.9429	-69.8397	BIRADS C	White
14.5967	55.2261	BIRADS C	Black
14.9392	-54.214	BIRADS B	White
12.3469	6.07676	BIRADS B	Black
6.54037	3.18166	BIRADS B	White
76.2215	-26.8548	BIRADS A	Black
10.4465	34.7881	BIRADS C	Asian
-9.80349	-52.5149	BIRADS B	Black
-36.6771	18.5843	BIRADS C	Asian
37.9654	-15.0718	BIRADS B	Black
14.5255	-11.3429	BIRADS B	White
42.8734	-51.0127	BIRADS B	White
6.47243	33.7196	BIRADS C	White
41.5171	-12.3058	BIRADS B	Black
-70.147	-10.5664	BIRADS C	White
66.8396	-6.36979	BIRADS B	Black
-61.134	-31.3314	BIRADS C	White
23.2149	-36.9455	BIRADS B	Black
-32.7756	-47.6116	BIRADS B	Black
-44.2575	66.9906	BIRADS C	Black
-1.25316	-34.0187	BIRADS B	Black
19.6905	-74.588	BIRADS B	White
68.9441	13.8862	BIRADS A	Black
-69.8391	17.3188	BIRADS C	White
35.9512	-12.267	BIRADS B	White
-53.0053	60.2031	BIRADS D	Black
7.03191	-2.28989	BIRADS C	Black
-13.7913	78.3528	BIRADS D	Asian
33.3693	-38.986	BIRADS B	Black
74.2167	-5.57264	BIRADS A	Black
47.8601	23.6924	BIRADS B	Black
-79.3811	6.17563	BIRADS C	Black
-20.9675	19.1688	BIRADS C	White
54.5999	3.21738	BIRADS A	White
-9.07869	-17.1601	BIRADS C	Asian
-39.8277	-46.3975	BIRADS B	White
87.1667	-7.03149	BIRADS A	White
13.9786	-5.08172	BIRADS B	White
-7.25637	13.4633	BIRADS C	White
3.2788	-38.5881	BIRADS B	Black
-17.1301	12.1807	BIRADS C	Black
7.54682	16.2007	BIRADS B	Black
6.97354	7.49986	BIRADS B	White
7.73403	-14.9564	BIRADS B	Black
77.3078	-1.30413	BIRADS A	White
-19.4149	76.8254	BIRADS D	Asian
14.4957	51.098	BIRADS C	White
-17.637	-2.80428	BIRADS C	Black
-15.4691	-57.0369	BIRADS B	White
-46.2569	27.7841	BIRADS C	White
32.6817	65.3236	BIRADS A	Black
-40.7738	25.0964	BIRADS C	White
22.3968	4.69451	BIRADS B	White
19.3753	13.165	BIRADS B	Black
22.8028	-4.41299	BIRADS B	Black
-22.7672	-5.26293	BIRADS C	Black
1.66502	-17.128	BIRADS C	Black
-32.7321	-5.70029	BIRADS C	Black
10.0212	18.2198	BIRADS C	White
50.1315	36.37	BIRADS A	Black
-5.07017	-18.5577	BIRADS B	White
-7.90123	23.3066	BIRADS C	Black
42.8918	-51.2105	BIRADS B	White
7.67691	-63.5183	BIRADS B	White
54.3502	-34.8568	BIRADS A	White
-0.309689	-77.9454	BIRADS B	Black
19.7266	-5.81432	BIRADS B	Black
-55.1501	32.3498	BIRADS C	White
45.4665	43.5005	BIRADS A	Black
86.1864	-6.77345	BIRADS A	Black
50.6076	4.33322	BIRADS B	Black
47.4274	-55.7062	BIRADS A	White
-26.7631	-34.7265	BIRADS C	Black
-35.652	49.471	BIRADS C	Asian
-57.7417	-27.7366	BIRADS C	Black
38.039	27.6572	BIRADS B	Black
76.0708	17.5383	BIRADS A	Black
8.92421	-59.0801	BIRADS B	Black
-32.3562	37.0761	BIRADS C	White
80.5301	19.714	BIRADS A	White
-56.3022	54.6222	BIRADS C	Black
65.077	19.6188	BIRADS B	White
-18.8332	44.1379	BIRADS C	White
2.38728	-13.0826	BIRADS B	White
10.3118	-9.56737	BIRADS B	Black
-33.2737	24.7846	BIRADS C	Asian
-17.0113	-71.2126	BIRADS B	Black
0.11189	66.8877	BIRADS D	Black
45.707	-45.5695	BIRADS B	White
-58.0148	-21.9986	BIRADS C	Asian
57.3038	-1.73782	BIRADS B	Black
-44.9424	-1.76434	BIRADS C	Black
-66.1815	10.6251	BIRADS C	White
3.18982	85.3793	BIRADS D	Black
-20.9563	-42.2972	BIRADS C	Black
28.0344	-69.5044	BIRADS B	White
-8.3789	-54.5104	BIRADS C	Black
-2.05309	-43.3118	BIRADS B	Black
53.4794	28.3426	BIRADS B	Black
32.8366	27.9241	BIRADS B	Black
-34.1428	12.473	BIRADS C	Black
-34.9985	10.3946	BIRADS C	Black
-44.1291	6.94136	BIRADS C	White
-31.6283	68.656	BIRADS C	Black
-39.1339	-41.7111	BIRADS C	Black
-54.9981	-48.5594	BIRADS C	Black
-18.5852	42.8685	BIRADS C	Black
-63.1309	-27.6922	BIRADS C	Asian
12.8993	41.4764	BIRADS C	White
-38.7007	54.8362	BIRADS C	Black
57.3068	19.0232	BIRADS A	Black
9.68908	4.28185	BIRADS C	Black
-17.5529	42.6732	BIRADS D	White
3.96734	43.1745	BIRADS C	Black
5.5268	25.0475	BIRADS C	Black
47.5851	28.0753	BIRADS B	White
74.7402	-5.3318	BIRADS B	White
-60.3745	-29.6283	BIRADS C	White
0.733745	10.2938	BIRADS B	Black
76.1672	-11.4736	BIRADS A	Black
21.4273	60.4366	BIRADS C	Black
-39.6658	7.39548	BIRADS C	White
22.0505	0.660457	BIRADS B	Black
51.2543	7.38488	BIRADS B	Black
-65.6024	-1.00022	BIRADS C	Black
2.10575	58.4902	BIRADS D	Asian
-56.8754	-31.001	BIRADS C	Black
40.2113	-4.91783	BIRADS B	White
-3.96906	-20.0917	BIRADS B	White
-54.0694	8.24314	BIRADS C	Black
41.8856	-31.1845	BIRADS B	Black
33.207	-40.5698	BIRADS B	White
66.3861	-21.8403	BIRADS B	Black
-58.5092	-43.362	BIRADS C	Asian
-7.43043	86.2076	BIRADS D	Asian
25.8844	2.97612	BIRADS B	Black
-35.4826	1.17803	BIRADS C	Black
42.6514	43.2466	BIRADS B	White
5.2936	-25.0837	BIRADS B	White
-35.4535	40.2744	BIRADS C	Asian
-8.58214	14.6863	BIRADS C	Asian
-4.87741	-69.2252	BIRADS B	Black
22.2224	8.9649	BIRADS B	White
11.4255	-21.9304	BIRADS B	White
-68.0225	-16.8283	BIRADS C	White
-56.2427	-28.0145	BIRADS B	Asian
1.86457	88.1368	BIRADS D	White
59.9995	-22.7335	BIRADS B	Black
-12.5031	62.4722	BIRADS D	Asian
-5.39176	-49.7705	BIRADS B	Asian
-41.0655	-43.8594	BIRADS C	Black
-42.9313	50.8672	BIRADS C	White
-45.3332	-50.2462	BIRADS B	White
-6.96276	52.0048	BIRADS D	Black
-16.0615	6.08725	BIRADS B	White
17.2971	-24.6651	BIRADS B	Black
-42.0966	28.387	BIRADS C	Black
52.9779	42.5729	BIRADS A	Black
28.7299	7.18899	BIRADS B	Black
20.2965	58.4618	BIRADS C	White
-40.2399	25.3003	BIRADS C	Black
-26.7108	34.7552	BIRADS C	Black
53.2474	-40.6009	BIRADS B	Black
6.72085	79.7534	BIRADS D	White
33.255	-0.52841	BIRADS B	White
20.4525	-7.41442	BIRADS B	Black
21.1792	13.8054	BIRADS C	White
56.2206	-36.4182	BIRADS B	Black
-52.9158	10.4575	BIRADS C	Black
15.1452	55.96	BIRADS C	Black
-56.8688	-6.08353	BIRADS B	White
-15.8144	-13.5133	BIRADS C	White
-60.8898	10.3755	BIRADS C	Black
11.7701	-61.7224	BIRADS B	White
-15.7573	-7.25382	BIRADS C	White
-37.5775	51.878	BIRADS C	Black
57.6321	-44.8843	BIRADS B	Black
-41.7731	-32.2845	BIRADS C	White
-37.6324	51.9364	BIRADS C	White
-46.4666	37.5694	BIRADS C	Black
-74.2353	4.27028	BIRADS C	Black
13.2384	-9.57511	BIRADS B	Black
11.8261	-38.1053	BIRADS B	White
-65.5836	-11.5945	BIRADS C	White
68.4011	-18.2575	BIRADS B	Black
-56.5449	15.7022	BIRADS C	Black
79.313	13.7353	BIRADS A	Black
42.2996	-26.5502	BIRADS B	Black
-60.7792	44.9542	BIRADS C	White
64.1252	11.0139	BIRADS A	Black
56.5966	-47.0694	BIRADS B	Asian
59.3014	17.1058	BIRADS B	Black
26.9846	-63.1619	BIRADS B	Black
-24.3646	12.1541	BIRADS C	Black
6.21254	-22.8442	BIRADS B	Black
27.293	-7.99683	BIRADS B	Black
65.0527	-35.4107	BIRADS B	Black
23.5356	-42.3608	BIRADS B	Black
18.8439	-40.9941	BIRADS B	Black
-59.7267	-28.0321	BIRADS C	Asian
-31.6064	-5.38651	BIRADS C	Asian
49.573	15.5076	BIRADS B	Black
-0.0906464	-65.5236	BIRADS B	White
-48.9775	-43.6862	BIRADS C	Black
-32.422	22.2039	BIRADS C	Black
-45.1214	-55.1899	BIRADS C	Asian
-0.647403	-68.2604	BIRADS B	Black
10.3666	-18.5903	BIRADS B	White
-50.9113	53.0013	BIRADS C	Asian
13.205	-59.8426	BIRADS B	White
29.4123	-11.4913	BIRADS C	Asian
61.7521	-27.8074	BIRADS A	Black
19.4755	-19.5004	BIRADS B	White
18.4905	4.60546	BIRADS C	Black
-53.02	65.5277	BIRADS C	Black
-20.4818	-1.58574	BIRADS C	Black
-61.2988	-38.5977	BIRADS C	Black
-31.3672	-25.9737	BIRADS C	White
-49.1797	-22.3417	BIRADS C	Black
33.6619	-7.93147	BIRADS B	Black
5.2515	73.1949	BIRADS D	Black
0.744734	-34.0781	BIRADS B	Black
49.5938	-36.3742	BIRADS B	Black
19.0624	56.0504	BIRADS B	Black
78.2436	-14.1006	BIRADS B	Black
-35.7812	-9.2349	BIRADS C	White
31.2481	-34.6141	BIRADS B	White
29.494	-38.8076	BIRADS B	Black
-6.76925	83.2258	BIRADS D	White
34.0037	-49.4975	BIRADS B	Black
-61.721	-16.8733	BIRADS C	Asian
-37.2544	-1.87823	BIRADS C	Black
-35.7579	60.8639	BIRADS C	Asian
-88.8069	-1.28466	BIRADS A	Black
9.93992	34.9691	BIRADS C	White
-33.3843	0.199814	BIRADS C	Asian
35.3433	-35.6658	BIRADS B	Black
-4.19284	-63.2295	BIRADS C	White
43.6093	-7.61816	BIRADS B	Black
-46.6773	18.6974	BIRADS C	White
33.4707	-41.7575	BIRADS B	White
38.8417	17.8906	BIRADS B	Black
47.5488	7.13037	BIRADS B	Black
30.6814	-5.39156	BIRADS B	White
64.5616	-41.9526	BIRADS A	White
-56.1663	5.93296	BIRADS C	Black
-16.1118	10.8505	BIRADS C	White
4.08733	-13.0167	BIRADS C	White
-54.662	-9.50362	BIRADS C	Asian
83.738	10.9493	BIRADS A	Black
1.77775	-56.2351	BIRADS B	Black
-44.4349	43.5022	BIRADS C	White
-13.2	49.7687	BIRADS D	White
32.5054	-0.089483	BIRADS B	White
-36.5499	-16.6673	BIRADS C	White
58.8368	-34.6262	BIRADS B	White
14.645	55.2379	BIRADS C	White
-3.33417	-15.656	BIRADS B	Black
44.8274	-50.3498	BIRADS B	Asian
-33.0776	1.88371	BIRADS C	White
-12.4914	76.6871	BIRADS D	Asian
-51.4445	24.93	BIRADS C	White
-88.2885	-0.639119	BIRADS C	Black
63.4295	30.88	BIRADS A	White
1.02233	-2.06593	BIRADS B	Black
-55.0997	-36.9431	BIRADS C	Asian
-27.2338	60.3856	BIRADS D	Black
33.343	2.27923	BIRADS B	Black
8.07429	28.0265	BIRADS C	Black
-6.10463	20.8712	BIRADS C	White
67.1619	-31.5251	BIRADS B	Black
-15.6158	72.1484	BIRADS C	Asian
-11.0486	36.5442	BIRADS D	White
-73.8372	4.1454	BIRADS C	Black
42.5974	-17.1231	BIRADS B	Black
-19.662	7.96385	BIRADS C	White
0.245628	-3.53711	BIRADS C	Asian
-61.5981	34.6987	BIRADS C	White
38.6152	9.16795	BIRADS B	Black
-2.04102	-41.8292	BIRADS B	Asian
76.7745	11.2232	BIRADS A	Black
-41.2888	56.6727	BIRADS C	White
41.3003	33.6684	BIRADS B	Black
69.8113	-29.6288	BIRADS B	Black
61.3544	11.2078	BIRADS B	Black
-35.817	-5.67199	BIRADS C	Black
16.7359	-26.715	BIRADS B	Black
-55.5999	17.2602	BIRADS C	White
-34.3989	28.0783	BIRADS C	White
68.3002	-13.5765	BIRADS B	White
-57.0101	27.4959	BIRADS C	Black
8.63786	-3.47218	BIRADS C	White
-8.89662	22.4606	BIRADS C	Black
39.714	1.21705	BIRADS B	White
75.9617	18.1744	BIRADS A	Black
-31.0453	67.51	BIRADS D	White
-8.77776	7.03652	BIRADS C	White
-17.044	-58.6822	BIRADS B	Asian
-3.62941	17.6952	BIRADS C	Black
26.8835	-16.4006	BIRADS B	Black
-52.0561	-8.58052	BIRADS C	Asian
2.9572	62.6279	BIRADS D	Black
59.5815	-15.2801	BIRADS B	Black
22.662	23.9554	BIRADS B	White
1.04729	86.4146	BIRADS D	Asian
-30.8763	39.8367	BIRADS C	Black
73.2621	-2.10616	BIRADS A	Black
-60.1462	-27.8029	BIRADS C	Black
-0.812744	-15.8744	BIRADS B	Black
-47.4241	25.0436	BIRADS C	White
-55.0358	-27.7615	BIRADS C	Asian
-76.741	-13.4856	BIRADS C	White
-24.6193	65.8939	BIRADS D	Black
-6.77612	65.6229	BIRADS D	Asian
35.8005	24.1452	BIRADS B	White
-36.3147	-4.28402	BIRADS C	Black
83.9459	1.00892	BIRADS A	White
-4.95721	-61.9815	BIRADS B	White
-8.09103	68.6941	BIRADS D	White
37.6995	-18.0916	BIRADS B	Black
46.2711	0.065147	BIRADS B	White
-43.2561	-12.7159	BIRADS C	White
-1.28861	72.0962	BIRADS D	Black
64.8619	20.054	BIRADS A	White
0.891194	-46.9094	BIRADS B	Black
55.8174	-50.9831	BIRADS B	Asian
0.87952	35.7797	BIRADS C	White
-18.26	-4.53935	BIRADS C	White
42.406	-59.0398	BIRADS B	Black
-48.1784	54.4895	BIRADS D	Asian
45.0206	-51.4098	BIRADS B	White
19.5797	59.3629	BIRADS C	Black
77.7276	16.8137	BIRADS A	Black
40.3732	29.6638	BIRADS A	Black
-48.8787	42.9712	BIRADS C	Asian
33.2756	-8.22757	BIRADS B	Black
13.9576	51.6987	BIRADS C	Black
39.1641	-48.0684	BIRADS B	Black
-40.8018	-3.56635	BIRADS C	White
-46.8183	-29.1643	BIRADS C	Black
-4.74213	0.322143	BIRADS C	White
36.055	-8.39949	BIRADS B	Asian
4.46453	87.5698	BIRADS D	White
39.4568	-4.69813	BIRADS B	White
-12.5829	-35.7247	BIRADS C	Black
-70.554	29.6742	BIRADS C	Black
36.6377	13.4937	BIRADS A	Black
-42.5143	-24.492	BIRADS C	Black
74.756	-18.7701	BIRADS A	White
28.653	38.8796	BIRADS B	Black
75.4499	-16.5973	BIRADS B	Black
79.0825	0.0396133	BIRADS A	White
-47.5576	44.9432	BIRADS C	White
60.0695	11.8258	BIRADS A	Black
-27.1207	65.3612	BIRADS C	White
53.7673	41.3763	BIRADS A	White
-21.8213	20.7173	BIRADS C	Black
58.9738	-16.3844	BIRADS B	White
55.6996	-54.0096	BIRADS B	Black
19.0733	-12.7657	BIRADS B	Asian
77.7608	-9.88463	BIRADS A	White
-61.5918	-2.86853	BIRADS C	White
-16.7167	74.4503	BIRADS C	Asian
20.1493	44.3326	BIRADS B	White
45.4472	44.4632	BIRADS A	Black
4.73613	80.8355	BIRADS D	White
59.527	-22.8016	BIRADS A	Black
-20.7813	-33.9147	BIRADS B	Black
-35.2883	11.1838	BIRADS C	Black
-0.82631	-68.0051	BIRADS B	Black
-17.1281	-62.7438	BIRADS B	Asian
-45.9629	9.99059	BIRADS C	Black
5.52444	17.6334	BIRADS C	White
69.6302	27.083	BIRADS A	White
-31.7202	-39.8486	BIRADS C	Black
53.503	23.4751	BIRADS A	Black
-62.9463	39.4131	BIRADS C	Asian
38.7946	34.1149	BIRADS B	Black
-9.20512	37.2086	BIRADS D	White
-56.9218	18.6947	BIRADS C	White
-18.447	8.30878	BIRADS C	Black
0.806201	-7.20252	BIRADS B	Black
22.9036	-19.177	BIRADS B	Black
-6.57654	13.9164	BIRADS C	White
61.9279	36.2984	BIRADS A	Black
-26.8436	52.2862	BIRADS C	Black
71.9497	6.89699	BIRADS A	Black
27.0744	46.0215	BIRADS A	Black
-52.1533	-14.3103	BIRADS C	Black
47.8418	-4.62398	BIRADS B	White
-33.248	-9.03803	BIRADS C	Black
22.8552	49.7381	BIRADS C	Black
-10.4177	-28.6214	BIRADS B	White
-46.9892	-6.2984	BIRADS C	Black
8.30895	-9.73591	BIRADS B	White
70.1369	-30.9363	BIRADS B	Black
-13.9176	-2.84186	BIRADS C	Black
-21.2383	58.7423	BIRADS C	White
63.5264	-16.1048	BIRADS B	Black
-26.2969	48.8233	BIRADS C	Asian
-23.9981	3.4538	BIRADS C	Asian
10.9405	44.6703	BIRADS C	Black
-2.40602	40.0937	BIRADS C	Black
-30.9777	-20.9482	BIRADS C	Black
-21.2165	11.0664	BIRADS C	White
-29.42	30.1219	BIRADS C	Black
3.34673	-5.84698	BIRADS B	Black
-56.778	49.8616	BIRADS C	White
53.7252	43.1008	BIRADS A	Black
23.5157	-54.3771	BIRADS B	Black
39.9935	18.9251	BIRADS B	Black
-46.9798	20.3091	BIRADS C	Asian
-21.6537	-11.1519	BIRADS C	White
-44.4868	-20.3009	BIRADS C	White
-48.9259	51.9294	BIRADS D	White
30.5078	7.41013	BIRADS B	Black
-57.6634	9.71779	BIRADS C	Asian
4.12041	-40.0134	BIRADS C	Black
80.9175	24.5615	BIRADS A	Black
-10.8833	1.98011	BIRADS C	White
-7.94111	82.8319	BIRADS D	Black
-9.05296	7.72591	BIRADS C	White
-55.9381	13.5613	BIRADS C	White
-2.64278	-22.7388	BIRADS C	Black
-54.762	16.7449	BIRADS C	White
26.3202	3.36625	BIRADS B	Black
-47.1108	28.5727	BIRADS C	Asian
-19.4567	3.25574	BIRADS C	Black
34.9115	1.4005	BIRADS B	White
23.6321	3.95353	BIRADS B	Black
-5.53904	63.5215	BIRADS D	Black
56.2829	7.65694	BIRADS A	Black
34.5929	-48.7959	BIRADS B	Black
-61.7442	-21.6108	BIRADS C	White
-11.8994	-5.29854	BIRADS B	White
-34.4874	9.22588	BIRADS C	Black
-76.3168	-14.9698	BIRADS C	White
4.16431	-13.3367	BIRADS C	White
-18.7495	-70.0235	BIRADS C	Black
59.7109	-0.127125	BIRADS B	White
9.89713	-40.9284	BIRADS B	Black
-17.6369	-8.44995	BIRADS B	Black
-28.8648	-27.0504	BIRADS C	Black
-11.6284	-66.8164	BIRADS B	White
49.6613	-20.8814	BIRADS B	Black
19.8132	-0.65753	BIRADS B	Black
-32.7586	57.3556	BIRADS C	Asian
-66.7169	8.52446	BIRADS C	Asian
-41.6745	-31.1247	BIRADS C	Black
5.21852	24.8442	BIRADS B	Black
13.0404	12.5543	BIRADS B	White
16.7954	-37.8703	BIRADS B	Black
-38.0982	23.1491	BIRADS C	Asian
59.114	-0.305173	BIRADS A	White
34.9018	54.9417	BIRADS B	White
9.44016	-52.5067	BIRADS B	Black
74.0851	-23.4207	BIRADS A	White
49.5705	34.4086	BIRADS A	Black
-46.1678	21.2522	BIRADS C	White
7.63244	-22.3098	BIRADS B	White
-36.2744	-41.9947	BIRADS C	Black
18.4152	-51.7639	BIRADS B	White
47.1978	-10.3633	BIRADS B	Black
-29.0186	-55.5262	BIRADS B	Black
44.3212	19.5715	BIRADS A	Black
12.6986	45.0721	BIRADS C	Black
-19.1542	-67.9184	BIRADS B	Black
-58.3122	14.256	BIRADS C	Black
-44.2617	37.6234	BIRADS C	White
85.2428	12.6204	BIRADS A	Black
3.55191	3.03561	BIRADS C	Black
38.313	-38.5517	BIRADS B	Black
-44.8663	50.7517	BIRADS C	Asian
13.3831	35.6041	BIRADS C	Black
-9.31199	23.1847	BIRADS C	White
-53.1583	37.98	BIRADS C	Black
-16.9799	12.8478	BIRADS C	White
-19.2167	4.63366	BIRADS C	White
-54.8752	26.8369	BIRADS C	Black
-21.5301	-9.63237	BIRADS C	White
-12.9895	71.0297	BIRADS C	White
58.3369	-1.5254	BIRADS B	White
0.997228	39.8339	BIRADS C	Asian
32.552	-4.61119	BIRADS B	White
-56.4542	-2.63976	BIRADS C	Black
-31.8806	8.72595	BIRADS C	White
76.9338	24.594	BIRADS A	White
39.1564	30.1026	BIRADS B	White
0.91762	-6.29861	BIRADS C	Black
49.623	12.1989	BIRADS A	Black
-37.5444	6.39852	BIRADS C	White
-4.59477	37.3341	BIRADS C	Black
30.1579	-8.34674	BIRADS B	White
-33.1981	68.4373	BIRADS C	Black
72.69	-20.0091	BIRADS A	Black
45.6786	-26.6773	BIRADS B	Black
42.9702	-50.8826	BIRADS B	Black
68.7192	13.8578	BIRADS A	Black
48.9428	29.1683	BIRADS B	White
-23.2314	-31.103	BIRADS B	Black
-16.8299	4.0814	BIRADS C	White
-72.1294	-7.48747	BIRADS C	Asian
-24.761	-66.4399	BIRADS C	Black
23.5785	50.374	BIRADS B	White
-62.8367	21.1991	BIRADS C	White
-29.4397	20.2301	BIRADS C	Black
63.7001	-18.0424	BIRADS A	Black
-74.2385	-12.7264	BIRADS C	Black
-22.0194	-6.33249	BIRADS C	Asian
-3.7118	-39.5158	BIRADS B	White
25.4192	19.1272	BIRADS C	White
5.71902	-24.5743	BIRADS A	Black
45.3046	42.9931	BIRADS A	White
-54.1825	28.0744	BIRADS C	Black
9.82603	-65.2692	BIRADS B	Asian
2.89281	35.8474	BIRADS C	Black
-51.9283	5.24048	BIRADS C	White
-26.2529	51.7039	BIRADS C	Black
-58.6922	-33.5655	BIRADS C	White
45.9751	-22.1503	BIRADS B	Black
37.1398	57.6935	BIRADS B	Black
26.3551	16.9127	BIRADS B	Black
-8.6817	29.1415	BIRADS C	Black
-15.6937	43.5344	BIRADS C	White
-41.5759	-21.8608	BIRADS C	White
23.437	-23.7217	BIRADS B	Black
2.52353	78.6891	BIRADS D	Black
-1.45661	-8.02891	BIRADS B	White
13.6339	39.7135	BIRADS C	White
2.27503	-63.086	BIRADS C	Black
-56.7479	25.9197	BIRADS C	White
13.2423	-26.9462	BIRADS B	Black
70.2107	4.82074	BIRADS B	Black
37.7327	13.6163	BIRADS B	White
65.7608	-9.98458	BIRADS A	Black
-29.3672	63.4239	BIRADS C	Asian
37.2709	50.0383	BIRADS B	Black
50.1649	-25.5602	BIRADS A	Black
80.8165	3.00655	BIRADS A	Black
37.9442	-25.0835	BIRADS B	Black
-22.9222	51.9615	BIRADS C	Black
-5.24166	73.9523	BIRADS C	Asian
-19.6087	-47.5773	BIRADS B	White
-19.3228	5.59448	BIRADS C	Black
27.7113	46.9814	BIRADS B	Black
11.1629	-36.073	BIRADS B	Black
-12.2033	-62.4282	BIRADS B	Black
6.50283	-9.94187	BIRADS C	Asian
-13.0213	36.4892	BIRADS C	White
21.1419	14.3486	BIRADS B	Black
-49.6427	37.4254	BIRADS C	Black
-5.13062	-34.6748	BIRADS B	Black
58.4302	0.59256	BIRADS B	White
19.8798	-12.476	BIRADS B	White
3.48795	-17.3452	BIRADS B	White
33.7111	-10.3494	BIRADS B	Asian
42.129	-32.5299	BIRADS B	Asian
-5.55603	-35.4726	BIRADS B	White
-12.1136	28.3915	BIRADS C	Black
-50.0611	42.5205	BIRADS C	Black
6.60524	-56.8275	BIRADS B	Black
-29.2312	19.9716	BIRADS C	Asian
-0.57484	37.984	BIRADS C	White
12.518	-61.9881	BIRADS B	Black
45.5128	44.2034	BIRADS B	White
60.0661	12.6753	BIRADS A	Black
57.8022	-1.43537	BIRADS B	Black
-27.6205	13.8789	BIRADS C	White
29.2769	-38.4721	BIRADS B	Black
20.2265	-42.7667	BIRADS B	Black
21.6881	-38.7248	BIRADS B	Black
-10.8308	37.3817	BIRADS C	White
-51.0135	49.3719	BIRADS C	Asian
30.0331	39.5782	BIRADS A	Black
72.4904	-1.09144	BIRADS A	Black
-55.2949	13.6402	BIRADS C	White
33.1982	-31.1474	BIRADS B	Black
41.7885	16.2331	BIRADS B	Black
-8.14606	6.30221	BIRADS B	White
-17.9662	74.1383	BIRADS C	Asian
-21.0501	26.3053	BIRADS C	Black
-31.581	-38.52	BIRADS C	Black
-28.9107	-19.9641	BIRADS C	Black
-5.37152	79.3787	BIRADS C	White
-26.2251	38.7836	BIRADS C	White
-7.66228	-49.5719	BIRADS B	White
-51.799	4.84093	BIRADS C	Black
-1.0069	-72.7838	BIRADS B	Black
12.7237	48.109	BIRADS C	White
65.6853	-41.8355	BIRADS B	Black
-4.82707	-60.6244	BIRADS B	Asian
-48.1943	-36.7848	BIRADS C	White
4.8097	-11.525	BIRADS B	White
-46.3689	17.807	BIRADS B	White
-0.709972	29.9317	BIRADS C	Black
-28.5569	-66.9597	BIRADS C	White
-4.99325	-13.0752	BIRADS B	Black
-49.8087	-0.833742	BIRADS C	White
-49.4476	-0.968037	BIRADS C	White
-54.8892	-27.462	BIRADS C	Black
-26.5684	54.2845	BIRADS D	Black
48.4956	26.8753	BIRADS B	Black
40.5213	47.324	BIRADS B	White
-20.951	60.0697	BIRADS C	Black
3.213	59.9057	BIRADS D	Black
18.9704	56.0646	BIRADS B	White
-18.2804	-4.2368	BIRADS B	Black
-15.6352	22.1125	BIRADS C	White
6.16136	-16.0143	BIRADS B	Black
-44.3933	-35.8727	BIRADS C	Black
42.6061	26.6795	BIRADS B	Black
31.7882	-6.16519	BIRADS B	White
20.0744	-39.2591	BIRADS C	Black
11.6922	-16.8942	BIRADS B	Black
-17.2509	-30.8412	BIRADS B	Black
-19.811	79.1669	BIRADS C	Black
-19.7201	-7.67857	BIRADS C	White
70.4839	18.7186	BIRADS A	Black
72.4621	-10.8456	BIRADS A	Asian
-27.1573	-54.5694	BIRADS C	Black
-16.3592	42.2103	BIRADS C	White
-14.6967	26.9832	BIRADS C	White
27.4231	-9.27383	BIRADS B	Black
-12.9091	-19.4221	BIRADS C	Asian
-9.11486	-12.1373	BIRADS C	Black
45.8011	-26.1554	BIRADS B	Black
-45.3181	2.46957	BIRADS C	White
3.96215	-21.1377	BIRADS C	Black
29.8124	51.9612	BIRADS A	White
0.964966	87.5538	BIRADS D	Asian
-15.6128	-8.7505	BIRADS C	White
21.7841	10.4814	BIRADS B	White
73.997	14.1184	BIRADS A	Black
-25.8699	-5.48022	BIRADS C	Black
-23.8609	-17.2485	BIRADS C	White
-35.9617	39.5806	BIRADS C	White
15.8049	-64.7802	BIRADS B	Black
-42.7765	-7.34042	BIRADS C	White
52.0638	-24.7232	BIRADS B	Black
-3.94536	-41.5924	BIRADS B	White
-74.5685	6.5498	BIRADS C	White
43.0141	44.1895	BIRADS B	White
-7.73513	17.0776	BIRADS C	Black
-15.1417	-57.2589	BIRADS C	White
38.9683	-58.67	BIRADS B	Black
48.3159	28.7476	BIRADS B	Black
36.8213	-52.3997	BIRADS B	White
41.2523	43.5084	BIRADS A	Black
20.1582	-20.1062	BIRADS B	Black
-34.6763	-18.2551	BIRADS C	Black
31.9991	61.1764	BIRADS A	White
58.8306	23.9576	BIRADS A	White
21.2753	-36.6485	BIRADS B	Black
-64.0179	22.4341	BIRADS C	Asian
34.7929	-49.1352	BIRADS B	White
-42.9073	22.3558	BIRADS C	Asian
-2.63109	-58.8903	BIRADS B	White
38.2369	-11.1776	BIRADS B	White
-61.7406	4.56354	BIRADS C	Black
25.311	-59.3622	BIRADS B	Black
19.4495	45.4981	BIRADS C	Black
-3.18941	-48.1398	BIRADS B	Black
-66.3434	-12.9239	BIRADS C	Asian
57.5109	-8.85104	BIRADS B	Black
10.7764	-25.8024	BIRADS B	Black
53.0824	-19.1571	BIRADS B	Black
85.9972	9.31824	BIRADS A	Black
-2.64965	38.2011	BIRADS C	White
14.1419	-48.0993	BIRADS B	White
1.6923	39.7404	BIRADS C	White
33.4734	-57.405	BIRADS B	Black
-62.3936	43.6684	BIRADS C	Asian
-10.8831	32.1341	BIRADS C	Black
-29.5589	61.199	BIRADS C	Black
15.9724	20.7459	BIRADS B	White
-28.2983	-31.1518	BIRADS B	White
16.3441	-10.7966	BIRADS B	Black
25.6302	19.1538	BIRADS B	Asian
57.6007	-4.75035	BIRADS B	Black
1.73242	0.810599	BIRADS B	Black
-23.3151	9.29729	BIRADS C	Black
31.4578	7.37698	BIRADS B	Black
35.8606	-49.114	BIRADS B	White
72.118	-26.3539	BIRADS B	White
3.01261	-7.5616	BIRADS B	White
-9.78845	-45.6892	BIRADS B	Black
30.4559	66.5652	BIRADS B	Black
-25.1556	46.3352	BIRADS C	White
-26.6253	-62.3771	BIRADS B	White
-8.82309	6.87128	BIRADS C	White
-35.5752	20.2973	BIRADS C	White
33.5899	43.6061	BIRADS B	White
-44.4869	43.2243	BIRADS C	White
-9.24755	38.2085	BIRADS D	Asian
-55.1317	-9.16851	BIRADS C	Black
-27.9807	-43.3959	BIRADS B	Black
-41.4967	-10.404	BIRADS B	Asian
32.0249	-3.75746	BIRADS B	Black
-27.9802	42.1721	BIRADS C	Asian
47.1162	-20.5128	BIRADS B	Black
-69.0142	9.74218	BIRADS C	White
-66.4853	5.76983	BIRADS C	Black
-65.2188	16.1101	BIRADS C	White
69.0037	-14.8743	BIRADS B	Black
39.1468	-14.3534	BIRADS B	Black
-35.3218	11.2663	BIRADS C	Black
1.65092	-0.404883	BIRADS B	Black
-6.94628	81.4923	BIRADS D	Asian
-37.592	46.1331	BIRADS C	Black
-3.03658	22.2408	BIRADS C	White
9.39362	26.3882	BIRADS B	Black
7.69315	-55.0975	BIRADS B	Black
-47.3439	-47.278	BIRADS B	Black
14.8826	14.5251	BIRADS B	Black
-31.4846	67.8286	BIRADS D	White
-64.8669	41.7454	BIRADS C	Asian
-11.2643	-21.179	BIRADS B	Asian
-32.2311	32.3262	BIRADS C	Asian
15.2329	43.1079	BIRADS C	Black
-37.9152	22.1639	BIRADS C	White
-39.1653	37.6343	BIRADS C	Asian
-32.6693	-47.5706	BIRADS C	White
69.6901	27.1134	BIRADS A	Black
22.2713	-20.0458	BIRADS B	Asian
-41.0143	-26.0631	BIRADS C	White
-18.8593	56.5469	BIRADS C	White
1.32239	-56.5346	BIRADS B	White
-31.5325	-38.618	BIRADS C	Black
-19.6098	-45.3334	BIRADS B	White
34.4053	15.0413	BIRADS B	White
47.6402	1.25826	BIRADS A	Black
23.862	3.87108	BIRADS B	Black
23.1422	17.6369	BIRADS B	Black
34.9895	2.03941	BIRADS B	Black
46.0782	-10.1131	BIRADS B	Black
-66.1065	31.9507	BIRADS C	Black
-48.622	47.3567	BIRADS C	Asian
-22.6665	-29.8157	BIRADS B	White
42.8355	2.7817	BIRADS A	Black
42.8642	-2.37809	BIRADS B	Black
25.5986	53.4504	BIRADS B	Black
2.62349	-0.191228	BIRADS B	Black
1.03005	-26.3155	BIRADS C	White
9.48272	8.94839	BIRADS B	White
25.3826	-13.9125	BIRADS B	Black
37.3669	-19.9398	BIRADS B	White
47.9497	-54.8632	BIRADS B	Black
55.693	-53.6413	BIRADS A	Black
52.2061	47.1905	BIRADS B	Black
65.2943	18.0566	BIRADS A	Black
16.5814	-60.7511	BIRADS B	Black
63.8381	21.3948	BIRADS A	Black
64.8044	-26.133	BIRADS B	White
33.6213	-8.06283	BIRADS B	White
11.5331	-36.0123	BIRADS B	Black
73.5993	-26.3052	BIRADS A	Black
14.8323	-61.9089	BIRADS B	Asian
-54.6917	36.0123	BIRADS C	Black
18.9842	37.8052	BIRADS B	White
25.6104	-18.9694	BIRADS B	Black
3.3265	6.80169	BIRADS B	White
-1.13009	28.8768	BIRADS C	Black
11.6746	-46.8944	BIRADS B	Black
-19.3761	-68.9884	BIRADS B	Black
-16.3617	27.3834	BIRADS C	White
-0.271784	-68.1256	BIRADS B	Black
42.3625	22.019	BIRADS A	Black
77.9327	22.3505	BIRADS A	Black
-51.1806	-26.9479	BIRADS C	White
66.1789	-4.88867	BIRADS A	Black
9.97735	24.3349	BIRADS C	Black
12.2918	37.0209	BIRADS C	Black
16.5177	-70.9782	BIRADS B	Black
15.1422	49.4316	BIRADS C	Black
50.9517	17.2522	BIRADS A	White
23.3885	23.6953	BIRADS B	Black
13.5121	-58.0336	BIRADS B	Black
6.69789	28.9304	BIRADS C	Black
66.3899	-21.1861	BIRADS B	White
-43.8388	-20.7803	BIRADS C	White
4.96149	81.6759	BIRADS D	Black
68.2839	13.8089	BIRADS A	Black
7.64048	-57.8283	BIRADS B	White
-55.0172	-1.73021	BIRADS C	White
51.0274	-0.245492	BIRADS B	White
-45.8029	-2.58525	BIRADS C	White
4.99561	31.5392	BIRADS C	Black
7.77345	80.3893	BIRADS D	White
32.1945	-44.0313	BIRADS A	Black
-8.75039	-48.9223	BIRADS B	Asian
40.9251	-49.8356	BIRADS B	Black
21.7196	19.9819	BIRADS B	Black
-4.12944	-47.3347	BIRADS B	White
-54.6848	34.9901	BIRADS C	Black
-5.20999	5.70189	BIRADS C	Black
-29.388	-56.4122	BIRADS C	Black
19.0331	-68.7601	BIRADS B	White
70.9145	4.06724	BIRADS A	Black
85.0725	10.1488	BIRADS A	Black
12.9899	-47.0215	BIRADS B	Asian
12.6348	-61.8699	BIRADS B	Asian
-48.6401	-8.11335	BIRADS C	Black
-22.349	15.0321	BIRADS C	White
3.70323	43.0113	BIRADS C	Black
-41.8186	35.6396	BIRADS C	White
-24.6423	-41.5791	BIRADS B	White
-18.1848	-17.3712	BIRADS C	Black
53.1832	23.6982	BIRADS A	White
-16.0181	76.5113	BIRADS D	Black
-58.9844	-44.7188	BIRADS C	Black
22.1949	38.2821	BIRADS B	White
-29.5208	44.8665	BIRADS C	White
-29.6075	-21.7818	BIRADS C	White
-36.5004	-65.223	BIRADS C	White
21.6948	21.6777	BIRADS B	Black
-58.5271	19.4277	BIRADS C	Black
-56.7897	10.1274	BIRADS C	White
-9.71892	-0.954778	BIRADS B	White
-55.8135	-8.98001	BIRADS C	White
-33.0191	-9.01716	BIRADS C	Black
-21.9087	54.123	BIRADS C	Black
-9.36739	-54.8031	BIRADS C	Asian
-2.26265	40.3726	BIRADS D	Black
-35.4923	12.8702	BIRADS C	Black
47.7794	1.79478	BIRADS B	Black
-23.3188	-19.7713	BIRADS C	White
-72.9726	7.67188	BIRADS C	Black
23.5144	35.3261	BIRADS B	White
12.6817	-22.5999	BIRADS B	White
68.4611	29.2662	BIRADS A	Black
37.637	43.9807	BIRADS B	White
17.4306	-55.4345	BIRADS B	White
-63.5834	38.0952	BIRADS C	Asian
61.5745	25.58	BIRADS A	Black
11.0187	-21.5011	BIRADS B	White
7.34391	-56.7029	BIRADS B	Black
21.4094	22.2389	BIRADS C	Asian
19.4359	55.7777	BIRADS C	Black
-20.985	-53.8157	BIRADS C	White
19.2063	6.69561	BIRADS C	White
-57.1105	-15.8407	BIRADS C	Asian
-36.5627	0.532075	BIRADS C	White
65.7258	-5.03554	BIRADS A	Black
-39.3459	54.4989	BIRADS C	Black
50.2284	-9.21134	BIRADS A	Black
45.7283	14.9649	BIRADS B	White
0.909956	-58.3159	BIRADS B	White
-49.9914	30.9298	BIRADS C	White
20.5693	21.5384	BIRADS C	Black
-40.3568	-32.3838	BIRADS C	White
74.6514	21.4329	BIRADS A	Black
35.8244	45.4449	BIRADS B	White
-47.8865	38.7288	BIRADS C	White
21.5215	15.5161	BIRADS B	White
32.7219	-5.71883	BIRADS B	Asian
-51.0564	5.98377	BIRADS C	Asian
22.4099	32.9199	BIRADS B	Black
-7.72729	-26.5794	BIRADS C	Black
-4.36474	-27.2779	BIRADS B	Black
1.65251	7.74014	BIRADS C	White
-58.3319	52.2045	BIRADS C	Black
28.2359	-12.1803	BIRADS B	White
34.8637	-36.1321	BIRADS B	Black
42.7766	-31.3264	BIRADS B	Black
-44.5429	42.8837	BIRADS C	White
81.6008	0.0513838	BIRADS A	Black
-19.4669	44.6656	BIRADS C	Black
55.8752	34.1095	BIRADS A	White
82.1778	7.91142	BIRADS A	Black
-16.3821	-45.1321	BIRADS C	White
52.7397	-30.8144	BIRADS B	Black
-6.24005	-11.5884	BIRADS B	White
60.2106	25.5798	BIRADS A	Black
9.08216	-18.4068	BIRADS C	White
53.0941	-27.0884	BIRADS B	Black
-35.0332	49.5658	BIRADS C	Black
-56.2483	-38.6404	BIRADS C	Asian
-9.52889	-16.445	BIRADS C	White
73.7726	-6.06118	BIRADS A	Black
53.5346	23.5347	BIRADS A	Black
3.41571	12.7923	BIRADS C	Black
-10.0433	11.3389	BIRADS C	White
-45.1876	-19.0983	BIRADS C	Black
-28.6075	16.9128	BIRADS C	Black
-37.7462	-10.1374	BIRADS C	White
9.53942	-65.1699	BIRADS B	White
45.8905	48.3943	BIRADS B	Black
-69.9622	9.65971	BIRADS C	Black
-14.8756	-11.3463	BIRADS C	Black
-13.2726	-44.1545	BIRADS C	Black
-49.2634	-36.0009	BIRADS B	Black
27.2086	-52.8911	BIRADS B	Black
-35.2371	28.2368	BIRADS C	White
16.2609	0.0354961	BIRADS B	White
18.4051	-43.0257	BIRADS B	Black
18.3122	-10.7356	BIRADS B	White
-59.7418	-11.0393	BIRADS C	White
31.8816	-48.9814	BIRADS B	White
20.6862	-69.914	BIRADS B	Black
54.7484	-38.6402	BIRADS B	White
-15.2383	-29.6696	BIRADS B	Black
-70.2889	30.0328	BIRADS C	Black
-23.3352	-3.75134	BIRADS C	White
-60.2775	47.0532	BIRADS D	White
49.0229	-40.4267	BIRADS B	Black
4.34279	-13.7152	BIRADS B	Black
-19.6292	-10.2725	BIRADS C	Asian
54.2911	40.8179	BIRADS A	White
-33.4036	-37.5502	BIRADS C	Black
73.613	-23.9408	BIRADS A	White
7.517	-63.5101	BIRADS B	Black
-3.28289	33.1162	BIRADS C	Black
33.0342	54.782	BIRADS B	Black
7.86953	-61.9312	BIRADS B	Black
2.58816	-77.0649	BIRADS C	White
26.759	-49.2752	BIRADS B	Asian
1.64977	6.48705	BIRADS C	White
-30.1113	-66.5059	BIRADS C	Asian
-7.82823	50.0454	BIRADS C	Black
24.5304	51.0082	BIRADS C	Black
7.2738	80.5361	BIRADS D	White
-22.5939	38.1642	BIRADS C	Black
-13.8295	68.3999	BIRADS C	Asian
-25.5816	-45.3139	BIRADS B	Black
19.5817	-51.1187	BIRADS B	White
28.5372	40.5606	BIRADS B	Black
-3.87565	-5.19356	BIRADS C	Black
-16.7696	-10.0548	BIRADS B	White
40.4986	-65.2345	BIRADS A	Black
-47.7764	-42.9477	BIRADS C	Black
-17.2685	-0.0145217	BIRADS C	Black
-31.447	31.9932	BIRADS C	Black
12.4019	-60.5519	BIRADS B	Black
-1.71686	36.7944	BIRADS C	Black
5.31938	-67.9094	BIRADS B	Black
-40.9515	29.8524	BIRADS C	White
-40.1131	-14.4915	BIRADS C	White
27.8895	-11.1541	BIRADS B	Black
13.2529	24.7904	BIRADS C	Asian
-43.4564	51.9182	BIRADS C	Black
51.6313	-55.9956	BIRADS B	Black
-19.8404	75.9649	BIRADS D	Asian
-23.0588	-31.4963	BIRADS B	Black
-0.726605	-11.5704	BIRADS B	Black
-2.64768	-57.8392	BIRADS B	White
-9.2463	63.3233	BIRADS C	Asian
42.5111	10.6345	BIRADS B	Black
-1.23445	17.6875	BIRADS C	Black
0.153454	10.5745	BIRADS C	Black
81.3623	8.7991	BIRADS A	Asian
-29.4905	-33.823	BIRADS C	Black
-21.3291	43.4078	BIRADS C	Black
-45.0233	-6.26055	BIRADS C	White
-61.4385	-0.14895	BIRADS C	Asian
0.36499	1.72524	BIRADS C	White
28.6331	-12.6838	BIRADS B	Black
-46.8191	31.1357	BIRADS D	Black
30.1702	-17.1826	BIRADS B	Black
-43.7201	49.9412	BIRADS C	White
-22.3743	63.0947	BIRADS D	Black
-34.831	52.9679	BIRADS C	Black
34.5732	1.66556	BIRADS B	Asian
39.9613	18.4208	BIRADS B	Black
-33.5116	69.8481	BIRADS C	Black
-60.2058	47.4088	BIRADS C	White
-5.10794	-50.7176	BIRADS B	Asian
-14.0478	28.1452	BIRADS C	White
-43.8829	-47.4549	BIRADS C	White
-46.1364	-2.05767	BIRADS C	White
51.3249	-20.4333	BIRADS B	White
49.7652	-54.0021	BIRADS B	White
8.96256	-51.1806	BIRADS B	Asian
38.0866	32.1615	BIRADS B	White
-23.1155	58.0956	BIRADS D	Black
-24.3056	-8.17287	BIRADS C	Black
44.7052	33.8217	BIRADS B	White
51.0799	-34.7824	BIRADS B	White
63.5661	16.708	BIRADS A	Black
25.4397	52.5202	BIRADS B	Black
0.286721	-2.78188	BIRADS B	White
-16.0187	59.5097	BIRADS D	White
48.8853	29.293	BIRADS A	Black
24.9981	26.5437	BIRADS B	Asian
50.6494	-6.97373	BIRADS A	Black
80.6397	18.5275	BIRADS A	Black
30.6801	14.1269	BIRADS B	Black
-15.6839	-34.5724	BIRADS B	White
22.543	-34.9613	BIRADS B	Black
-10.5224	-75.2657	BIRADS B	Black
-21.5675	-56.8723	BIRADS B	White
42.3401	22.2687	BIRADS B	White
60.1741	37.0157	BIRADS A	White
28.0616	-38.7776	BIRADS B	Black
39.6339	39.6105	BIRADS B	Black
-17.545	-43.9095	BIRADS C	Black
-0.0312311	-3.08444	BIRADS B	White
18.4706	-71.7601	BIRADS C	Black
34.1389	-34.3822	BIRADS B	Black
45.78	-34.5201	BIRADS A	Black
-5.01031	73.9531	BIRADS D	White
67.1942	-31.3537	BIRADS B	White
-25.6054	-47.9872	BIRADS B	White
52.3157	28.5208	BIRADS B	Black
69.4231	29.2935	BIRADS A	Black
-57.862	-17.3903	BIRADS C	White
-38.0838	-23.6437	BIRADS C	Black
76.8636	6.38302	BIRADS A	Black
-27.0527	-10.2268	BIRADS C	Black
0.962023	38.7749	BIRADS C	Asian
85.6676	12.517	BIRADS A	Black
0.196808	12.7021	BIRADS C	Asian
-28.3627	-36.4659	BIRADS C	Black
21.0246	-12.079	BIRADS B	Black
-47.0531	43.8652	BIRADS C	White
1.27974	-52.7806	BIRADS B	Black
15.0247	-44.0813	BIRADS B	Asian
53.1298	6.95316	BIRADS A	Black
-17.9951	-47.5517	BIRADS B	Black
-39.3123	-12.5218	BIRADS C	Black
5.29934	-10.046	BIRADS C	Black
-81.1909	5.11218	BIRADS C	White
38.1436	1.76223	BIRADS B	Asian
-12.1276	-67.4115	BIRADS B	White
-59.7119	40.4299	BIRADS D	Asian
-31.1334	-31.4363	BIRADS C	White
25.7835	19.4284	BIRADS C	White
5.70829	-44.7386	BIRADS B	Black
-12.4535	49.4836	BIRADS D	White
45.4588	38.3095	BIRADS A	Black
22.4715	-59.4223	BIRADS B	Black
-12.1307	-65.6456	BIRADS B	Asian
-31.1195	34.4903	BIRADS C	White
18.6027	9.27507	BIRADS B	White
-52.6564	11.8089	BIRADS C	White
-4.34825	-16.2854	BIRADS B	White
-67.2615	39.1887	BIRADS D	Black
-16.6912	8.91486	BIRADS C	Black
-57.4426	13.7317	BIRADS C	Black
73.5917	9.22558	BIRADS A	White
58.2425	33.444	BIRADS A	Black
50.189	-22.2891	BIRADS B	Black
7.46092	-49.8222	BIRADS C	Black
0.239698	85.188	BIRADS D	Asian
-22.5805	-69.0232	BIRADS B	Black
12.982	0.312277	BIRADS B	White
33.7404	-26.5211	BIRADS B	Black
-29.3448	-54.6108	BIRADS B	White
13.3461	20.1431	BIRADS B	Black
65.5499	17.7608	BIRADS A	Black
9.43479	11.8341	BIRADS B	Black
-42.9841	-49.6912	BIRADS C	White
-34.1303	-45.3921	BIRADS C	Black
-40.5707	-49.6047	BIRADS D	Black
-35.8085	-25.3925	BIRADS C	Black
-14.5676	65.2893	BIRADS C	White
46.1239	-39.6962	BIRADS B	Black
-50.8723	-42.9115	BIRADS B	White
49.785	25.8254	BIRADS B	Asian
29.4347	-1.59269	BIRADS B	Black
38.9669	36.6823	BIRADS B	Asian
-28.8672	2.51039	BIRADS C	Black
2.68181	17.8299	BIRADS C	Black
-17.9181	21.8713	BIRADS C	White
-27.6555	33.9389	BIRADS C	Black
-39.7543	-11.4635	BIRADS C	White
66.262	14.2707	BIRADS A	Black
1.54742	25.4533	BIRADS C	White
8.30965	77.082	BIRADS D	White
-46.6443	-34.0888	BIRADS C	Asian
-16.5695	-64.0615	BIRADS B	White
-1.05341	17.0383	BIRADS C	Black
-8.82708	25.9758	BIRADS C	Black
54.913	-15.9586	BIRADS B	Black
41.1056	18.218	BIRADS A	Black
-44.6266	2.30511	BIRADS C	White
57.6832	6.67491	BIRADS B	Black
-18.3001	-4.25868	BIRADS C	White
26.8141	-4.81983	BIRADS B	Black
-27.9619	-49.9341	BIRADS C	Asian
-34.1537	13.5536	BIRADS C	White
48.3077	-47.5092	BIRADS B	White
-19.7555	-64.293	BIRADS C	White
25.802	11.9704	BIRADS B	Black
-31.2833	39.536	BIRADS C	White
-45.5994	37.7248	BIRADS C	Asian
-20.0873	75.5921	BIRADS C	White
35.5972	-56.719	BIRADS B	Asian
10.638	-4.50594	BIRADS B	Black
20.0512	-42.8261	BIRADS B	Black
48.0068	44.7689	BIRADS B	Black
13.6532	24.0651	BIRADS C	Asian
5.96933	-23.0935	BIRADS B	Black
36.1161	45.9267	BIRADS B	Black
1.69667	-48.949	BIRADS B	Black
49.5618	44.2735	BIRADS A	White
-28.9471	23.3149	BIRADS C	White
-53.699	39.038	BIRADS C	Black
-5.76693	59.7158	BIRADS D	Asian
-38.7839	-53.832	BIRADS C	Black
75.1847	-15.0228	BIRADS A	White
-1.10942	-49.1784	BIRADS B	White
39.8383	44.4959	BIRADS B	White
-31.521	-47.8024	BIRADS C	Black
-33.3184	67.7505	BIRADS D	Black
-29.6586	-50.3202	BIRADS B	Black
63.3353	32.9529	BIRADS A	Black
13.7471	-9.92367	BIRADS B	Black
-11.5653	-54.9858	BIRADS B	Asian
-43.6028	-23.6373	BIRADS C	Asian
30.7828	59.4701	BIRADS B	Asian
75.4754	2.65043	BIRADS A	Black
39.4234	12.0156	BIRADS B	White
-1.72864	-44.9423	BIRADS B	White
18.2233	-0.484564	BIRADS B	Black
-12.007	71.9025	BIRADS D	White
80.4246	25.5751	BIRADS A	Black
57.4526	-1.95919	BIRADS B	Black
-45.0657	0.810899	BIRADS C	Black
-37.8064	-8.31611	BIRADS C	Black
44.3991	12.833	BIRADS B	Black
4.5314	30.4466	BIRADS C	Black
70.0852	-0.406505	BIRADS A	Black
-76.9632	-0.450473	BIRADS C	White
-18.867	56.8316	BIRADS C	White
33.4517	-9.60481	BIRADS B	Black
-0.614494	-11.4638	BIRADS C	Black
22.5535	24.9732	BIRADS B	Black
-63.4107	-24.9293	BIRADS C	White
-16.3192	-5.55822	BIRADS C	White
-7.61948	17.1509	BIRADS C	White
76.0565	25.9913	BIRADS A	Black
-48.3887	-30.2155	BIRADS C	Black
-24.7275	-34.2462	BIRADS C	Black
-16.9152	-11.7668	BIRADS C	Black
44.932	-48.2665	BIRADS B	White
-5.23572	-34.8495	BIRADS C	Black
-6.01065	-73.4814	BIRADS B	Black
-46.7174	26.397	BIRADS C	White
-6.69911	-2.39799	BIRADS C	White
[truncated: 29,888 more rows]

## Sheet: Figure 3 g-h
tsne_x	tsne_y	density	race
-5.71463	50.1481	BIRADS B	White
59.1061	28.0384	BIRADS B	Black
18.4146	15.3843	BIRADS C	White
-1.94716	74.953	BIRADS C	White
-9.55328	31.2839	BIRADS B	White
-71.3901	16.5162	BIRADS D	White
1.17273	-14.0149	BIRADS B	Black
19.0267	10.6806	BIRADS B	White
36.5463	4.38188	BIRADS B	Black
-43.4215	10.1556	BIRADS C	White
-30.0003	15.0267	BIRADS C	Black
-5.15085	20.2111	BIRADS C	White
35.7407	5.99096	BIRADS C	White
-1.81235	13.707	BIRADS B	White
-23.514	25.1087	BIRADS C	White
-0.259891	42.3802	BIRADS C	White
10.5147	34.8433	BIRADS C	White
-25.1771	-3.41162	BIRADS A	Black
62.033	2.37774	BIRADS B	Black
-8.78465	-28.6659	BIRADS D	Black
23.3887	-26.8614	BIRADS B	Black
10.8062	34.3517	BIRADS C	White
-66.574	-8.22587	BIRADS B	White
26.6424	29.3315	BIRADS B	White
-12.0992	51.7328	BIRADS B	White
34.2539	-51.868	BIRADS B	Black
54.7616	-6.4643	BIRADS A	Black
18.4637	45.2826	BIRADS C	White
-67.7778	-16.5342	BIRADS A	Black
40.9223	44.3739	BIRADS B	White
39.5527	-34.483	BIRADS B	Black
-10.1857	31.1422	BIRADS C	White
9.32206	-48.7191	BIRADS A	Black
40.101	-12.0021	BIRADS A	Black
11.7018	-52.7574	BIRADS B	Black
-62.5226	-6.87151	BIRADS A	Black
27.5578	-45.9973	BIRADS B	Black
-24.3265	-22.8458	BIRADS C	Black
-12.83	7.37636	BIRADS B	White
1.98311	19.3997	BIRADS A	White
29.5714	44.7184	BIRADS C	White
33.3473	-45.1471	BIRADS B	Black
0.400163	66.9363	BIRADS B	White
67.4397	17.304	BIRADS A	Black
-0.878792	53.6285	BIRADS C	White
44.1297	-28.9435	BIRADS B	Black
14.8252	61.1007	BIRADS B	White
12.8677	-27.9409	BIRADS B	Black
45.4224	9.99146	BIRADS A	Black
-28.414	-51.2126	BIRADS C	Black
25.3316	32.9702	BIRADS B	White
73.8598	-6.06979	BIRADS B	Black
0.0319039	-65.7172	BIRADS B	Black
14.0697	26.0311	BIRADS C	White
-29.8556	-60.5253	BIRADS B	Black
-25.4222	2.94999	BIRADS D	White
-2.84677	73.0138	BIRADS C	White
-47.6359	-19.6553	BIRADS B	Black
-24.7901	-40.0495	BIRADS C	Black
49.7319	-30.5051	BIRADS B	Black
-4.75283	-19.6605	BIRADS B	Black
-0.925249	13.0034	BIRADS C	White
-39.9617	22.5719	BIRADS C	Black
-14.1962	2.88589	BIRADS B	Black
-4.07955	-42.4977	BIRADS C	Black
-46.3534	-7.48817	BIRADS C	White
-14.6294	6.50722	BIRADS C	White
7.62746	-63.2681	BIRADS B	Black
70.7654	3.85531	BIRADS B	Black
10.5667	-1.5091	BIRADS C	White
-17.6935	45.8607	BIRADS B	Black
20.2267	-13.5871	BIRADS B	Black
-1.12043	42.5212	BIRADS C	White
65.0592	19.436	BIRADS B	Black
60.6411	44.5016	BIRADS A	Black
-39.1898	-28.4764	BIRADS C	Black
-8.59728	-32.1713	BIRADS C	Black
-31.1326	-18.7917	BIRADS B	White
39.4576	-11.3215	BIRADS A	Black
2.85341	-25.0856	BIRADS B	Black
24.8228	64.7498	BIRADS B	White
-42.9471	26.5758	BIRADS A	White
-25.1049	68.4251	BIRADS C	White
37.3607	-26.5141	BIRADS B	Black
35.8281	55.5725	BIRADS B	White
8.72936	24.4281	BIRADS A	White
38.2357	-61.9253	BIRADS B	Black
52.0501	-28.9364	BIRADS B	Black
-41.1913	-6.62659	BIRADS C	Black
42.9999	-56.203	BIRADS B	Black
36.5574	-7.805	BIRADS B	Black
-47.5794	-43.5836	BIRADS A	Black
-9.93816	-67.1777	BIRADS B	Black
9.8982	-41.4851	BIRADS B	Black
8.48872	42.2663	BIRADS B	White
-26.7692	9.63287	BIRADS B	White
28.2783	11.4014	BIRADS C	Black
2.94263	11.5747	BIRADS B	White
-30.0674	56.801	BIRADS C	White
-56.9736	8.02894	BIRADS A	White
-0.60659	74.8613	BIRADS B	White
43.9735	-43.1455	BIRADS B	Black
-29.3831	12.0489	BIRADS B	White
-24.9222	28.1567	BIRADS C	White
-46.5498	-40.6229	BIRADS A	Black
-9.62256	52.217	BIRADS B	White
-65.1816	-20.2875	BIRADS A	Black
-7.06465	-32.6055	BIRADS C	Black
15.8662	63.3646	BIRADS C	White
23.3587	21.8076	BIRADS A	White
5.23658	-2.71064	BIRADS B	Black
21.5259	-23.1669	BIRADS A	Black
59.4064	21.3932	BIRADS A	Black
76.2614	16.4907	BIRADS C	Black
-47.989	-30.8172	BIRADS D	White
32.2403	50.7725	BIRADS C	White
-31.3374	64.9841	BIRADS D	White
-44.6469	40.7305	BIRADS B	White
35.8631	-25.938	BIRADS B	Black
-37.4632	62.2242	BIRADS C	White
-1.22687	-68.6009	BIRADS B	Black
-66.1921	-24.0341	BIRADS A	Black
45.1752	-55.3728	BIRADS A	Black
-38.3055	-18.2741	BIRADS B	Black
29.5906	14.994	BIRADS B	White
-44.2613	30.4815	BIRADS C	White
-3.01822	43.04	BIRADS C	White
-3.23239	-7.12842	BIRADS B	White
-54.0664	4.85597	BIRADS C	White
64.5981	29.8146	BIRADS B	Black
68.2961	-15.98	BIRADS C	Black
59.3362	49.2129	BIRADS B	Black
-66.9459	12.2651	BIRADS B	White
-2.04536	-43.8136	BIRADS C	Black
40.3811	-17.182	BIRADS C	Black
-67.6136	-22.8334	BIRADS B	Black
-21.0196	-7.23783	BIRADS B	Black
1.00206	33.216	BIRADS B	White
35.836	-65.5018	BIRADS B	Black
-22.8104	60.6784	BIRADS C	White
34.8811	-42.9135	BIRADS B	Black
74.6466	21.2371	BIRADS B	Black
19.3983	-26.6219	BIRADS C	Black
-22.4204	-4.4615	BIRADS B	White
-14.6691	23.6642	BIRADS C	White
30.1945	10.0892	BIRADS B	White
21.6016	22.1157	BIRADS B	White
-2.28291	30.5206	BIRADS B	White
-42.0964	-5.95019	BIRADS B	Black
-16.754	54.5494	BIRADS B	White
-3.48742	69.1805	BIRADS D	White
39.2228	11.4819	BIRADS A	Black
-20.4161	35.6255	BIRADS C	Black
-32.5971	36.2591	BIRADS C	White
-4.78904	21.7463	BIRADS C	White
-2.11064	41.0512	BIRADS D	White
-53.063	-20.0127	BIRADS B	Black
40.9791	-39.7434	BIRADS B	Black
15.0139	-52.5197	BIRADS C	Black
47.3547	-11.1491	BIRADS B	Black
-62.2751	-18.1467	BIRADS A	Black
-31.582	44.299	BIRADS A	White
-16.0618	-37.6034	BIRADS B	Black
22.7673	-27.3115	BIRADS B	Black
-23.3201	37.544	BIRADS B	White
-27.0403	-42.4121	BIRADS C	Black
-3.30192	-9.6303	BIRADS B	Black
-19.8952	-50.2385	BIRADS A	Black
-29.0795	45.413	BIRADS A	White
2.10073	19.584	BIRADS A	White
47.8384	-56.6646	BIRADS A	Black
33.2	56.4146	BIRADS B	White
-29.1887	1.03914	BIRADS C	White
-66.0476	3.56693	BIRADS C	White
9.00759	17.7824	BIRADS B	White
-22.8983	62.9957	BIRADS B	White
-40.924	-37.5363	BIRADS B	Black
8.45203	53.4267	BIRADS B	White
18.641	39.5462	BIRADS C	White
23.5238	19.381	BIRADS C	White
-15.6394	28.0359	BIRADS D	White
-6.80928	65.5637	BIRADS C	White
-44.993	3.2946	BIRADS C	White
21.2371	24.0124	BIRADS C	White
-50.562	-46.3035	BIRADS A	White
-47.0571	-27.291	BIRADS D	Black
15.5343	5.14993	BIRADS B	White
-48.4101	13.7587	BIRADS C	White
-12.2226	60.2713	BIRADS B	Black
-14.6102	-31.9702	BIRADS C	Black
-15.1654	0.764151	BIRADS C	White
31.467	2.25999	BIRADS B	Black
25.7911	-25.3246	BIRADS B	Black
-47.1053	12.8344	BIRADS C	White
42.7375	-28.2041	BIRADS C	Black
-40.0462	1.99842	BIRADS B	White
-9.76761	-67.1947	BIRADS A	Black
-24.3182	-22.3653	BIRADS B	White
-39.2939	-18.7312	BIRADS C	Black
-16.4985	-68.4828	BIRADS C	Black
-5.11628	-68.0337	BIRADS A	Black
-22.7183	60.9775	BIRADS C	White
13.8413	-0.301847	BIRADS B	White
-43.3041	16.0266	BIRADS A	White
-30.023	51.142	BIRADS B	White
-24.0901	-57.8797	BIRADS C	Black
29.5385	-3.53013	BIRADS A	Black
60.9655	-24.8028	BIRADS C	Black
51.9035	1.40683	BIRADS C	Black
52.8927	9.85815	BIRADS B	Black
-4.33595	11.7561	BIRADS B	White
22.266	64.581	BIRADS B	White
-28.0768	-63.0345	BIRADS A	Black
33.2598	8.47887	BIRADS B	Black
-13.3383	61.1794	BIRADS B	White
-68.3217	-24.593	BIRADS A	White
37.4208	-51.8826	BIRADS C	Black
-25.2303	42.2316	BIRADS B	White
58.5299	-25.2383	BIRADS B	Black
-54.0215	38.2429	BIRADS D	White
29.6619	49.8337	BIRADS B	White
61.9506	19.2792	BIRADS B	Black
39.5005	-44.5059	BIRADS C	Black
27.7679	-19.1249	BIRADS C	Black
10.2129	-69.245	BIRADS C	Black
-6.38612	37.1195	BIRADS C	White
-40.2504	28.8482	BIRADS B	White
13.4679	-35.4996	BIRADS A	Black
-68.4977	2.8533	BIRADS C	Black
53.121	59.7429	BIRADS B	Black
34.9096	49.6779	BIRADS B	White
-68.0772	-14.2067	BIRADS A	White
-27.5526	-68.3954	BIRADS A	Black
18.1528	6.7465	BIRADS A	White
-44.2856	35.6926	BIRADS C	White
-17.9889	45.1428	BIRADS B	White
25.7679	17.9453	BIRADS C	White
-26.2389	-18.6078	BIRADS B	Black
58.4941	-13.515	BIRADS B	Black
56.0128	3.68691	BIRADS A	Black
31.0322	55.4702	BIRADS A	White
9.90012	62.282	BIRADS B	White
-30.7038	-25.6443	BIRADS C	Black
-51.6648	25.5551	BIRADS A	White
-50.2668	14.2797	BIRADS B	White
6.06531	-34.3259	BIRADS B	Black
66.7285	12.9494	BIRADS B	Black
54.8762	56.2949	BIRADS A	Black
-31.1927	52.7098	BIRADS B	White
-46.8011	13.1749	BIRADS C	White
23.0651	22.2776	BIRADS C	White
-6.50235	52.0884	BIRADS B	White
-4.44024	-26.1145	BIRADS C	Black
-29.3768	-21.8117	BIRADS C	White
42.4077	34.4843	BIRADS C	White
74.7445	-5.20703	BIRADS B	Black
45.6719	-55.9829	BIRADS C	Black
-39.7146	19.8796	BIRADS C	White
29.1132	-60.9559	BIRADS C	Black
-10.1404	0.124632	BIRADS B	White
66.7662	0.110954	BIRADS B	Black
-11.5929	-44.9727	BIRADS C	Black
-38.2513	50.0518	BIRADS C	White
54.6501	-18.6786	BIRADS C	Black
-4.95289	-49.8746	BIRADS C	Black
60.9162	-11.0341	BIRADS A	Black
23.9595	-30.8404	BIRADS B	Black
36.1251	-47.9965	BIRADS C	Black
-13.6025	30.3556	BIRADS C	White
-54.9854	-38.9487	BIRADS B	Black
69.3568	15.3751	BIRADS B	Black
25.6563	-60.0469	BIRADS B	Black
-39.29	1.12467	BIRADS A	Black
20.9176	-0.445551	BIRADS B	Black
59.3328	21.5618	BIRADS B	Black
-19.0447	32.7061	BIRADS C	White
-20.6303	-38.638	BIRADS C	Black
-50.5898	25.188	BIRADS B	White
49.1119	-55.3575	BIRADS B	Black
1.38499	-19.8679	BIRADS A	Black
-22.2325	52.0024	BIRADS C	White
-14.7545	55.7022	BIRADS B	White
15.824	-36.8294	BIRADS B	Black
2.49579	25.8489	BIRADS A	White
23.2122	65.4347	BIRADS C	White
-2.57381	-74.5223	BIRADS B	Black
55.5348	-22.5283	BIRADS C	Black
42.7881	-56.2797	BIRADS B	Black
-17.3795	-66.1129	BIRADS B	Black
-49.0493	12.3878	BIRADS C	White
36.4562	-54.9834	BIRADS C	Black
25.8106	-60.7087	BIRADS B	Black
-15.1194	67.6873	BIRADS C	White
-22.2811	-4.91217	BIRADS B	White
-24.9748	-21.0154	BIRADS C	Black
24.8691	-56.2255	BIRADS D	Black
61.0817	40.021	BIRADS A	Black
-23.0586	-68.2163	BIRADS A	Black
21.5608	-47.842	BIRADS C	Black
75.4156	14.1633	BIRADS C	Black
-2.16421	60.4664	BIRADS C	White
-46.7796	-36.6669	BIRADS B	White
69.3614	26.6509	BIRADS B	Black
-45.4848	46.6918	BIRADS C	White
-28.8997	44.8517	BIRADS C	White
-35.4951	31.9522	BIRADS B	White
17.0688	71.9187	BIRADS C	White
61.798	-26.7344	BIRADS A	Black
-55.4727	2.71026	BIRADS B	White
-36.9425	-1.07073	BIRADS B	White
-57.875	-12.421	BIRADS C	Black
64.9146	3.71833	BIRADS B	Black
8.23249	-59.3293	BIRADS C	Black
-7.60479	19.7565	BIRADS D	White
47.1393	9.90323	BIRADS A	Black
-2.39434	-6.34415	BIRADS B	Black
17.8725	62.0529	BIRADS B	White
-32.4231	8.40262	BIRADS B	White
21.4542	-8.01229	BIRADS B	Black
-27.1653	8.53927	BIRADS A	White
11.8383	-62.0078	BIRADS A	Black
-36.0076	-0.250357	BIRADS C	Black
-33.5722	15.8681	BIRADS C	Black
-55.8016	-3.88308	BIRADS B	White
-7.54908	12.4976	BIRADS B	White
8.67301	-10.5484	BIRADS A	Black
-15.7114	69.3055	BIRADS C	White
-57.0646	0.447814	BIRADS B	Black
-42.3485	-21.813	BIRADS C	Black
-21.8192	-69.3674	BIRADS A	Black
-69.1732	-12.411	BIRADS B	White
22.1626	31.72	BIRADS B	White
11.7748	-18.979	BIRADS C	Black
-17.6907	-38.3442	BIRADS B	Black
-35.9307	3.0774	BIRADS C	White
-55.1442	27.3037	BIRADS C	White
38.1228	48.0065	BIRADS C	White
14.139	-53.2211	BIRADS B	Black
24.272	-64.9623	BIRADS B	Black
3.80813	-22.4681	BIRADS B	Black
-34.6968	44.6378	BIRADS A	White
-41.266	-24.0334	BIRADS D	Black
19.2714	45.1363	BIRADS D	White
36.3241	-27.6416	BIRADS B	Black
-4.96951	-62.1711	BIRADS B	Black
-31.9279	-14.5927	BIRADS B	White
3.12314	-11.6173	BIRADS A	Black
-61.1944	-15.82	BIRADS B	White
-47.8458	-59.0341	BIRADS A	Black
53.1861	59.0893	BIRADS A	Black
6.44096	22.9978	BIRADS C	White
-27.4922	17.79	BIRADS C	White
39.9804	-44.3023	BIRADS C	Black
32.5385	-51.012	BIRADS C	Black
-55.9062	4.09058	BIRADS A	White
-8.74153	24.5562	BIRADS C	White
-15.0184	43.0249	BIRADS C	White
-27.4869	60.6923	BIRADS C	White
71.1445	-6.10753	BIRADS C	Black
-47.309	16.4292	BIRADS A	White
64.2732	-12.1495	BIRADS C	Black
71.7896	-9.29799	BIRADS B	Black
-41.2687	-56.6583	BIRADS A	Black
34.8976	55.5577	BIRADS C	White
36.4389	42.4374	BIRADS C	White
61.9617	7.33404	BIRADS A	Black
-21.0247	60.6863	BIRADS B	White
46.8495	-28.1223	BIRADS B	Black
-45.2374	-59.6335	BIRADS A	Black
18.7003	-53.5008	BIRADS C	Black
-27.5721	-0.710981	BIRADS C	Black
9.94035	62.499	BIRADS B	White
-20.8557	-2.3857	BIRADS B	Black
56.8064	5.20689	BIRADS B	Black
-26.9429	-30.0611	BIRADS C	Black
70.1959	17.4595	BIRADS C	Black
4.40516	-66.0508	BIRADS B	Black
-28.4554	-40.56	BIRADS B	Black
42.2669	1.8244	BIRADS B	Black
-26.0297	-28.8347	BIRADS A	Black
-14.618	-55.909	BIRADS B	Black
-1.89121	48.8885	BIRADS B	White
-66.9484	-9.6184	BIRADS A	White
39.3145	-11.0002	BIRADS B	Black
-9.53379	-45.3008	BIRADS C	Black
-34.6398	52.0225	BIRADS C	White
61.2691	39.0125	BIRADS A	Black
20.3704	-13.6858	BIRADS B	Black
-50.1983	-45.5489	BIRADS A	Black
-2.38505	19.0543	BIRADS C	White
-23.9265	-71.5194	BIRADS A	Black
59.666	35.6461	BIRADS B	Black
-45.4341	-48.6373	BIRADS B	Black
14.9403	-49.2686	BIRADS C	Black
-43.6241	49.2043	BIRADS C	White
-13.7604	-3.25565	BIRADS C	Black
26.5485	39.4111	BIRADS B	White
-14.6623	-49.989	BIRADS C	Black
12.7198	49.3518	BIRADS C	White
68.8577	-15.0726	BIRADS C	Black
34.1571	50.5947	BIRADS B	White
-3.52666	15.9715	BIRADS B	White
56.6834	-19.4659	BIRADS B	Black
48.1684	62.5981	BIRADS A	Black
40.6255	-42.1482	BIRADS B	Black
63.5527	15.0069	BIRADS B	Black
-23.7181	7.63171	BIRADS C	White
-17.5159	32.7741	BIRADS B	White
-48.2075	-12.0557	BIRADS B	White
-0.944714	49.9634	BIRADS B	White
-43.8611	-32.7058	BIRADS D	Black
74.5831	-4.24891	BIRADS B	Black
17.0833	30.9663	BIRADS C	White
0.466381	10.5633	BIRADS D	Black
-49.9237	52.0256	BIRADS C	White
21.3018	-18.697	BIRADS B	Black
2.79881	-3.79065	BIRADS B	Black
11.0836	-58.318	BIRADS C	Black
22.9793	-55.5662	BIRADS C	Black
-42.7608	-16.2443	BIRADS C	White
-39.5428	39.7139	BIRADS B	White
19.2009	-47.2162	BIRADS C	Black
-37.7632	51.594	BIRADS C	White
-19.2737	71.2847	BIRADS C	White
-7.74349	-13.9633	BIRADS D	Black
55.3225	-18.9863	BIRADS B	Black
-23.5574	53.8506	BIRADS A	White
-11.7164	-36.8679	BIRADS D	Black
-18.6871	31.5125	BIRADS C	White
-27.8158	51.9434	BIRADS B	White
11.6772	-10.0208	BIRADS B	White
46.5168	-29.2242	BIRADS C	Black
6.33438	-18.0773	BIRADS B	Black
66.3552	20.8201	BIRADS A	Black
51.9019	-43.1806	BIRADS A	Black
-62.4321	8.4186	BIRADS B	Black
23.0412	-44.9287	BIRADS C	Black
-48.2123	-55.8103	BIRADS B	Black
-13.7736	-3.40949	BIRADS C	Black
30.7512	-44.0945	BIRADS B	Black
-5.0773	-24.3719	BIRADS B	Black
-16.3671	-68.5869	BIRADS B	Black
29.2767	54.19	BIRADS C	White
-69.8763	-14.2219	BIRADS B	White
-33.1465	6.36954	BIRADS C	White
-23.0232	-42.9477	BIRADS A	Black
39.9842	-29.712	BIRADS B	Black
-5.05082	-12.3182	BIRADS C	Black
46.6308	-52.4977	BIRADS C	Black
-33.599	1.3977	BIRADS C	White
-27.0717	-68.6935	BIRADS A	Black
-61.4994	-7.14189	BIRADS A	White
-65.4736	13.5987	BIRADS C	White
55.3013	9.98098	BIRADS B	Black
24.421	-54.9157	BIRADS C	Black
35.6143	-14.7549	BIRADS A	Black
-13.6982	16.5291	BIRADS C	White
-29.0866	25.578	BIRADS C	White
-25.03	-4.73569	BIRADS B	Black
70.5547	24.093	BIRADS A	Black
-53.9751	15.8564	BIRADS A	White
5.30613	-51.7537	BIRADS C	Black
-32.8285	36.1645	BIRADS B	White
29.7641	45.0515	BIRADS B	White
20.2865	19.6347	BIRADS C	White
-11.3756	1.1236	BIRADS C	Black
-39.7891	32.8048	BIRADS B	White
32.3117	58.1478	BIRADS C	White
42.8611	-49.9605	BIRADS C	Black
24.6266	57.6844	BIRADS B	White
-11.2401	28.1499	BIRADS C	White
-46.0047	20.0459	BIRADS B	White
8.11067	-9.68577	BIRADS B	Black
-2.15174	-2.03151	BIRADS A	White
-45.9193	-51.6373	BIRADS C	Black
54.6023	-29.1679	BIRADS B	Black
8.91314	18.0518	BIRADS B	White
46.7841	-37.0294	BIRADS C	Black
1.79723	29.669	BIRADS C	White
-2.72143	-37.8905	BIRADS C	Black
23.427	-55.2158	BIRADS D	Black
-10.1108	41.8259	BIRADS C	White
40.6254	42.7859	BIRADS C	White
-57.5228	-11.1296	BIRADS B	White
-58.5417	-25.622	BIRADS C	Black
34.7937	36.1258	BIRADS C	White
-2.09176	-48.6415	BIRADS B	Black
49.1349	-10.0084	BIRADS B	Black
-53.6438	-33.6377	BIRADS B	White
35.663	-21.6111	BIRADS A	Black
23.7539	53.9296	BIRADS B	White
24.5725	67.3051	BIRADS C	White
48.804	-25.4039	BIRADS C	Black
-10.5617	-68.147	BIRADS B	Black
-9.52777	58.8473	BIRADS B	White
-18.6124	-76.7398	BIRADS B	Black
40.4136	31.5871	BIRADS B	White
18.514	16.0552	BIRADS B	White
-37.5431	-45.7142	BIRADS D	Black
-32.0702	-45.1154	BIRADS C	Black
59.086	3.94963	BIRADS B	Black
35.5771	-48.7788	BIRADS C	Black
-28.956	55.5472	BIRADS C	White
9.7777	-30.7094	BIRADS B	Black
-12.1008	39.9623	BIRADS B	White
-38.4863	27.424	BIRADS A	White
59.5981	-29.6326	BIRADS B	Black
-36.4269	-48.7479	BIRADS D	Black
60.484	18.6323	BIRADS A	Black
-26.3097	50.6459	BIRADS C	White
66.1308	-6.23434	BIRADS B	Black
62.8202	-10.5685	BIRADS C	Black
9.09421	44.6606	BIRADS C	White
-8.39908	-38.1797	BIRADS B	Black
58.7491	-13.5691	BIRADS B	Black
3.6276	61.736	BIRADS B	White
37.7002	-3.86706	BIRADS D	Black
-10.5906	0.563723	BIRADS C	White
55.1821	53.7828	BIRADS A	Black
-42.2336	1.36616	BIRADS C	Black
37.1568	41.7432	BIRADS C	White
67.3665	-11.8108	BIRADS B	Black
-10.3399	7.31741	BIRADS C	White
-7.22907	15.1336	BIRADS B	White
7.78094	10.727	BIRADS C	White
70.0578	26.3227	BIRADS A	Black
30.5471	12.9512	BIRADS C	White
17.6556	26.2548	BIRADS A	White
59.8547	6.74327	BIRADS C	Black
-10.5962	33.2551	BIRADS C	White
-34.6169	-13.1517	BIRADS C	White
18.3509	47.0698	BIRADS C	White
-36.1359	-31.189	BIRADS B	Black
28.6939	45.4396	BIRADS B	White
-22	51.509	BIRADS A	White
57.6058	41.2539	BIRADS A	White
-31.5028	13.3465	BIRADS C	White
10.2147	-56.8034	BIRADS C	Black
15.7485	5.23773	BIRADS C	White
-59.7073	33.0515	BIRADS C	White
-6.45056	55.9652	BIRADS B	White
21.9027	-40.6773	BIRADS A	Black
-32.9781	54.4192	BIRADS B	Black
-18.6856	-23.7889	BIRADS C	Black
40.6206	30.95	BIRADS B	White
-66.1547	-5.89762	BIRADS B	White
-18.3996	27.0689	BIRADS C	Black
12.539	-29.7504	BIRADS B	Black
12.8891	-73.7777	BIRADS A	Black
73.8573	-2.93913	BIRADS C	Black
-33.4955	31.1998	BIRADS B	White
-0.844944	7.29135	BIRADS B	White
-38.4928	-6.93931	BIRADS C	White
43.1261	-43.9213	BIRADS C	Black
23.1831	-34.1457	BIRADS B	Black
-47.8182	49.3988	BIRADS B	White
44.0468	-1.53404	BIRADS A	Black
28.8415	-38.9683	BIRADS B	Black
-16.9224	60.3273	BIRADS B	White
21.796	54.8528	BIRADS B	White
15.9396	-36.8577	BIRADS B	Black
25.3121	66.9871	BIRADS C	White
57.3374	-4.36475	BIRADS B	Black
-43.8658	28.7077	BIRADS C	White
58.9005	42.2838	BIRADS B	Black
-5.26542	-39.456	BIRADS B	Black
-50.268	-25.7331	BIRADS C	Black
-46.5767	-62.8948	BIRADS B	Black
-62.9298	14.0442	BIRADS B	White
51.0242	6.77543	BIRADS A	Black
20.6729	68.6075	BIRADS C	White
-13.2463	42.3117	BIRADS B	White
-29.7153	-44.7651	BIRADS D	Black
40.9977	-14.7784	BIRADS B	Black
-16.5315	-74.2255	BIRADS A	Black
18.8391	-33.5204	BIRADS B	Black
-39.2497	55.2798	BIRADS C	White
-7.82201	57.8224	BIRADS A	White
-21.1589	71.4445	BIRADS A	White
19.9235	16.4424	BIRADS B	White
14.1426	1.54537	BIRADS C	Black
-17.0794	-37.0873	BIRADS B	Black
-41.9587	-18.2601	BIRADS B	White
30.9718	-19.1417	BIRADS B	Black
-22.261	11.8789	BIRADS A	White
5.39081	67.6263	BIRADS C	White
15.8226	-61.3667	BIRADS C	Black
-12.7822	29.8537	BIRADS B	White
47.0728	-4.85995	BIRADS A	Black
10.8488	25.5235	BIRADS C	White
18.6115	35.6294	BIRADS B	White
26.3025	-41.5898	BIRADS B	Black
-45.1325	-24.2045	BIRADS C	Black
30.5161	-67.5842	BIRADS C	Black
3.5823	-70.1444	BIRADS C	Black
34.4822	-5.77491	BIRADS A	Black
41.3038	32.8011	BIRADS B	White
-32.2194	18.8539	BIRADS B	White
-46.1125	1.52588	BIRADS B	White
-65.445	-7.31214	BIRADS A	White
44.8613	-0.599275	BIRADS B	Black
36.3276	-15.1981	BIRADS A	Black
55.1182	2.02598	BIRADS B	Black
-38.8224	-49.7526	BIRADS A	White
0.442719	-47.8804	BIRADS C	Black
-19.8756	-26.3421	BIRADS C	Black
49.7513	2.72004	BIRADS A	Black
1.36761	-63.3135	BIRADS B	Black
29.9104	53.1163	BIRADS C	White
-55.0406	11.6149	BIRADS A	White
-30.0453	-45.5155	BIRADS C	Black
24.7963	21.2751	BIRADS C	White
32.0648	50.1104	BIRADS B	White
29.8554	-25.5566	BIRADS B	Black
5.12596	-71.6115	BIRADS B	Black
49.2654	-7.57619	BIRADS D	Black
-7.59083	57.4386	BIRADS B	White
3.67149	-34.6816	BIRADS B	Black
-18.574	18.632	BIRADS C	White
-13.1041	-50.5743	BIRADS D	Black
71.0755	31.6826	BIRADS C	Black
35.6316	-58.5065	BIRADS C	Black
-51.2219	-47.6494	BIRADS B	Black
53.7776	-6.54135	BIRADS B	Black
-26.6321	-64.2637	BIRADS B	Black
24.1846	0.447234	BIRADS C	Black
34.0446	55.8604	BIRADS C	White
-13.9472	-48.4952	BIRADS C	Black
4.95523	-49.1744	BIRADS C	Black
10.168	62.679	BIRADS C	White
-44.9488	15.0863	BIRADS A	Black
39.1497	-56.0357	BIRADS C	Black
31.2248	48.2608	BIRADS D	White
37.2556	-36.3109	BIRADS C	Black
-38.505	28.0982	BIRADS B	White
-67.6591	-11.8741	BIRADS B	White
1.93245	12.5658	BIRADS C	White
37.3481	-36.7772	BIRADS B	Black
-42.0146	-55.1984	BIRADS A	Black
-12.5417	18.3967	BIRADS C	White
52.2599	-30.1164	BIRADS B	Black
-25.1906	-71.7407	BIRADS B	Black
18.3026	-54.2018	BIRADS C	Black
-43.4593	32.6709	BIRADS B	White
-51.6977	29.7117	BIRADS B	White
-1.49991	-37.0429	BIRADS C	Black
4.68108	-27.7018	BIRADS B	Black
45.9421	-6.52839	BIRADS C	Black
-25.4971	36.8487	BIRADS B	White
-58.9663	1.11944	BIRADS B	Black
-18.01	14.852	BIRADS B	White
3.19169	47.6741	BIRADS B	White
40.3263	43.4105	BIRADS C	White
-68.3432	24.7994	BIRADS D	White
23.5044	-3.62096	BIRADS B	Black
10.8772	-49.7101	BIRADS C	Black
-63.8883	18.5576	BIRADS C	White
-13.7743	-42.6083	BIRADS D	Black
25.8124	64.7371	BIRADS B	White
17.9731	-48.8071	BIRADS C	Black
54.3806	13.7419	BIRADS A	Black
1.29431	-71.1201	BIRADS B	Black
8.16756	34.4674	BIRADS C	White
-1.94872	-15.0879	BIRADS C	Black
2.81817	-56.8877	BIRADS C	Black
12.4346	-66.1279	BIRADS B	Black
-2.48585	36.1791	BIRADS B	White
-12.0352	-60.6713	BIRADS B	Black
-13.6743	3.74039	BIRADS C	White
41.7769	-59.6182	BIRADS B	Black
8.17715	-66.5306	BIRADS C	Black
64.0502	38.0952	BIRADS C	Black
3.7815	39.9691	BIRADS C	White
10.0956	-58.0065	BIRADS C	Black
19.8189	40.6181	BIRADS B	White
23.5518	19.0904	BIRADS C	White
-41.9495	-29.98	BIRADS B	Black
12.7962	-20.9286	BIRADS C	White
-39.111	-24.8229	BIRADS C	White
-53.259	-16.675	BIRADS C	Black
8.28138	-62.0522	BIRADS C	Black
-12.137	-28.4462	BIRADS B	Black
-37.0203	-1.02772	BIRADS B	White
-23.0109	53.0367	BIRADS C	White
25.1003	-14.2644	BIRADS B	Black
70.3836	2.03791	BIRADS A	Black
41.0565	-14.9668	BIRADS B	Black
-25.0077	63.6525	BIRADS C	White
54.9123	-15.8193	BIRADS A	Black
-43.1461	-35.8256	BIRADS B	Black
7.25463	-52.5748	BIRADS C	Black
38.1125	-36.2325	BIRADS B	Black
-3.10067	-55.0348	BIRADS B	Black
52.964	3.45271	BIRADS B	Black
54.3148	14.4971	BIRADS B	Black
-35.0059	-40.9792	BIRADS C	Black
-58.0453	30.2464	BIRADS B	Black
-18.4925	34.6044	BIRADS B	White
-17.6454	-72.2797	BIRADS A	Black
31.6413	-3.21263	BIRADS B	White
49.491	0.563613	BIRADS C	Black
-57.7989	31.5824	BIRADS C	Black
-11.9744	56.1423	BIRADS C	White
47.3842	-16.1113	BIRADS C	Black
31.0977	-24.7336	BIRADS B	Black
70.2559	28.4739	BIRADS B	Black
65.9212	40.0538	BIRADS B	Black
-55.0973	-15.2789	BIRADS B	Black
-14.4684	41.2593	BIRADS C	White
8.64457	19.8543	BIRADS B	White
-37.4624	-12.9072	BIRADS D	White
72.4179	-0.232588	BIRADS C	Black
55.9208	-5.21134	BIRADS B	Black
-23.8988	33.9804	BIRADS C	White
18.1654	-24.271	BIRADS B	Black
18.7983	18.3966	BIRADS C	White
-2.54098	-1.52615	BIRADS B	White
0.572045	19.9864	BIRADS A	White
34.0476	-30.4769	BIRADS C	Black
6.16802	57.4246	BIRADS C	White
29.0622	57.3065	BIRADS C	White
-27.3016	48.7185	BIRADS D	White
-5.43054	13.0792	BIRADS C	White
-28.7814	-2.42777	BIRADS B	Black
-48.241	30.9585	BIRADS C	White
-67.8055	16.1877	BIRADS C	Black
15.1548	-6.63427	BIRADS A	White
17.9325	-43.381	BIRADS B	Black
36.6229	46.1521	BIRADS C	White
-36.8367	-35.7017	BIRADS B	Black
2.18917	-25.2373	BIRADS B	Black
19.9192	49.3881	BIRADS C	White
30.4122	-65.2821	BIRADS B	Black
25.8754	-21.0143	BIRADS A	Black
40.4806	42.5902	BIRADS C	White
-60.1759	-8.58556	BIRADS B	Black
8.09811	-20.1402	BIRADS B	Black
39.6859	-11.8885	BIRADS B	Black
-26.7561	-4.41596	BIRADS B	Black
-40.61	-15.9605	BIRADS C	White
-25.3728	-51.4049	BIRADS C	Black
-21.6749	15.0393	BIRADS C	White
-7.73273	-32.9363	BIRADS C	Black
20.5332	64.1596	BIRADS B	White
19.883	-18.6633	BIRADS A	Black
-48.7981	49.3423	BIRADS D	White
24.3788	47.4109	BIRADS C	White
22.8174	-6.70041	BIRADS C	Black
-36.9675	45.33	BIRADS B	White
-0.326448	-39.4983	BIRADS C	Black
3.71245	-26.8289	BIRADS A	Black
-15.9959	-54.5573	BIRADS C	Black
-53.4333	-32.9313	BIRADS B	Black
-50.8164	0.283144	BIRADS C	White
-62.7845	23.5355	BIRADS C	White
22.395	22.3131	BIRADS B	White
-27.3239	51.5914	BIRADS A	White
-52.3307	29.8046	BIRADS B	White
-7.71884	22.6571	BIRADS D	White
-26.9439	-67.2193	BIRADS B	Black
22.7726	61.7862	BIRADS B	White
-32.2381	-13.7923	BIRADS C	White
16.9261	-21.7101	BIRADS D	Black
-23.4441	12.4093	BIRADS A	White
63.9395	-12.2647	BIRADS B	Black
-47.1083	50.3312	BIRADS C	White
-41.3295	4.05091	BIRADS B	White
-27.8604	-59.764	BIRADS C	Black
-21.5872	-74.0733	BIRADS A	Black
36.2704	-11.228	BIRADS A	Black
12.6716	-19.546	BIRADS B	Black
-22.3462	20.5882	BIRADS C	Black
-27.9957	-54.7949	BIRADS B	Black
-28.1282	-3.7971	BIRADS C	White
-27.6017	58.1418	BIRADS C	White
-71.2063	17.8237	BIRADS D	White
28.2055	27.0099	BIRADS B	White
70.2217	9.59643	BIRADS C	Black
6.75493	-4.25603	BIRADS A	Black
-43.1441	-50.4295	BIRADS A	White
37.3119	-31.5604	BIRADS B	Black
48.9763	-9.39955	BIRADS B	Black
-24.8917	43.9041	BIRADS A	White
-39.5281	9.14468	BIRADS C	White
-51.012	-50.0985	BIRADS B	White
24.4642	24.7887	BIRADS B	White
66.4335	0.743063	BIRADS A	Black
-53.1102	40.5343	BIRADS D	White
52.6471	-19.4973	BIRADS A	Black
23.4268	7.93163	BIRADS B	Black
6.76724	-16.8584	BIRADS C	Black
-20.4669	-26.2201	BIRADS B	Black
62.0267	-6.25349	BIRADS C	Black
-30.8445	50.0909	BIRADS C	White
-55.9453	-44.714	BIRADS A	White
32.6794	-34.0969	BIRADS C	Black
-63.1496	-20.5463	BIRADS A	Black
31.5712	-11.1082	BIRADS B	Black
-30.4365	15.4318	BIRADS D	White
23.6903	43.6853	BIRADS C	White
29.157	-24.2301	BIRADS B	Black
-24.673	-62.5882	BIRADS B	Black
-8.92944	65.4818	BIRADS C	White
34.4045	-68.1555	BIRADS A	Black
-48.3068	-59.6737	BIRADS A	Black
55.4585	9.88267	BIRADS A	Black
-1.22581	-39.7763	BIRADS C	Black
-25.212	51.2697	BIRADS B	White
10.4845	5.14638	BIRADS C	Black
-17.8138	19.2908	BIRADS B	White
5.51818	-6.78007	BIRADS C	Black
-44.5533	-6.20544	BIRADS B	White
-45.9914	11.401	BIRADS B	Black
34.7799	-53.0609	BIRADS C	Black
42.0247	-15.0787	BIRADS B	Black
-26.846	-40.5659	BIRADS C	Black
-30.7504	8.36505	BIRADS C	Black
33.9436	-5.70471	BIRADS C	Black
-18.2344	14.2866	BIRADS C	White
-58.767	-13.9639	BIRADS C	Black
73.4083	-7.48324	BIRADS B	Black
-50.756	-12.806	BIRADS C	White
9.06112	-0.0421837	BIRADS B	Black
-22.5542	-68.2436	BIRADS B	Black
-24.0725	24.6142	BIRADS C	White
-54.9522	4.21811	BIRADS C	White
19.4898	68.4477	BIRADS D	White
36.2651	-43.0267	BIRADS B	Black
-46.2138	-56.5195	BIRADS A	Black
22.464	44.1114	BIRADS C	White
-13.4207	-50.8297	BIRADS D	Black
-17.2276	9.42422	BIRADS C	White
-14.344	15.6558	BIRADS C	White
31.4831	-57.5669	BIRADS C	Black
35.4649	-32.9854	BIRADS B	Black
9.7396	-55.8834	BIRADS C	Black
-8.28666	41.2635	BIRADS B	White
76.977	14.4679	BIRADS B	Black
-19.8865	-17.5792	BIRADS D	Black
26.0171	-36.9445	BIRADS A	Black
11.0438	-63.5107	BIRADS B	Black
-44.9275	-10.8244	BIRADS C	White
-25.4373	66.2347	BIRADS C	White
7.39452	49.0104	BIRADS C	White
23.5955	-46.9798	BIRADS C	Black
0.940742	57.458	BIRADS B	White
-11.4855	65.7239	BIRADS B	White
23.8945	-63.4798	BIRADS B	Black
63.5308	-1.20674	BIRADS C	Black
36.82	-16.1835	BIRADS B	Black
-8.616	38.1201	BIRADS B	White
58.4955	3.2774	BIRADS B	Black
17.6625	58.0196	BIRADS A	White
-16.607	55.4106	BIRADS B	White
29.7896	-38.3437	BIRADS B	Black
-5.29899	40.636	BIRADS C	White
76.9535	14.7315	BIRADS C	Black
35.6581	42.6194	BIRADS B	White
-35.5774	-30.1612	BIRADS B	Black
13.228	-45.0273	BIRADS B	Black
65.5803	41.2203	BIRADS B	Black
-55.8122	-47.7031	BIRADS C	Black
26.9153	36.6564	BIRADS C	White
-46.1548	-56.4357	BIRADS A	Black
62.0433	-26.1021	BIRADS C	Black
-6.11321	47.8955	BIRADS C	White
73.6073	17.7468	BIRADS C	Black
-1.21762	29.3317	BIRADS C	White
-0.984434	-61.4039	BIRADS C	Black
-49.2788	29.9909	BIRADS C	White
-22.8083	41.0767	BIRADS B	White
6.16538	32.0942	BIRADS B	White
23.6385	-26.4817	BIRADS C	Black
-23.7774	44.6204	BIRADS C	White
-4.13173	-20.7034	BIRADS A	Black
37.6477	37.4193	BIRADS C	White
7.27955	50.3081	BIRADS B	White
49.249	-33.0374	BIRADS A	Black
66.8068	13.9096	BIRADS B	Black
-36.4033	29.432	BIRADS B	Black
31.1999	-4.02626	BIRADS A	Black
66.0595	-13.4157	BIRADS B	Black
-34.6055	-39.9615	BIRADS C	White
17.7645	58.5719	BIRADS B	White
-15.8169	69.3738	BIRADS C	White
53.5645	21.1783	BIRADS C	Black
-19.5305	-10.7639	BIRADS B	White
-34.2179	-52.2515	BIRADS A	Black
-45.3935	37.7173	BIRADS A	White
46.8181	8.70577	BIRADS C	Black
11.1937	-43.2428	BIRADS C	White
-38.3951	-25.1789	BIRADS C	Black
-10.8378	54.3855	BIRADS C	White
23.7056	-5.781	BIRADS B	Black
5.17941	-10.5184	BIRADS B	Black
31.9336	-51.0023	BIRADS C	Black
20.6216	29.1892	BIRADS C	White
-32.5166	30.016	BIRADS C	White
-14.9272	-70.8737	BIRADS B	Black
-40.1731	-24.8852	BIRADS D	Black
4.42294	-65.5616	BIRADS C	Black
19.4277	61.1481	BIRADS C	White
-29.6692	-55.4588	BIRADS B	Black
-7.03375	15.6694	BIRADS B	White
-1.99421	-67.5463	BIRADS B	Black
-14.8663	-13.4108	BIRADS A	Black
12.9677	-27.9987	BIRADS A	Black
55.7865	5.50325	BIRADS B	Black
33.3686	38.1463	BIRADS B	White
63.5068	-5.41092	BIRADS C	Black
-8.27835	-36.364	BIRADS B	Black
32.858	-11.8099	BIRADS B	Black
-35.2508	-41.1929	BIRADS B	Black
-33.9032	19.602	BIRADS C	White
25.8331	-56.2532	BIRADS C	Black
-52.3874	-51.8634	BIRADS B	Black
70.5894	18.2267	BIRADS B	White
71.9767	3.35293	BIRADS C	Black
-0.718047	-55.6675	BIRADS C	Black
23.4428	-59.7978	BIRADS B	Black
14.5919	1.74807	BIRADS C	White
37.2741	-37.0872	BIRADS B	Black
0.228651	63.4437	BIRADS B	White
10.3502	-30.4931	BIRADS A	Black
26.558	35.9791	BIRADS C	White
34.06	-21.0869	BIRADS B	Black
9.97037	9.2332	BIRADS B	Black
53.4896	-17.2329	BIRADS B	Black
-50.7776	8.15894	BIRADS C	White
68.47	6.90579	BIRADS C	Black
42.5853	-18.8459	BIRADS C	Black
11.1933	62.2737	BIRADS C	White
-23.5021	-20.4117	BIRADS C	Black
1.7444	-66.1224	BIRADS B	Black
-37.4217	21.9159	BIRADS C	White
-19.506	65.6872	BIRADS B	White
-35.4566	6.61412	BIRADS C	Black
-59.4659	33.3299	BIRADS C	White
13.8003	-23.8671	BIRADS B	Black
6.52067	11.0928	BIRADS C	White
-2.22803	58.5012	BIRADS C	White
-6.82635	-55.497	BIRADS C	Black
-22.663	0.91988	BIRADS D	Black
8.30439	-30.1446	BIRADS B	Black
8.44613	52.9027	BIRADS B	White
3.84978	51.7667	BIRADS B	White
8.47863	-17.5712	BIRADS B	Black
-1.947	42.0695	BIRADS C	White
-1.25487	-72.8875	BIRADS B	Black
-3.15753	-56.6697	BIRADS C	Black
25.4679	5.41598	BIRADS B	White
45.5361	10.0589	BIRADS B	Black
52.0347	56.5143	BIRADS B	Black
-56.0395	-24.8048	BIRADS C	Black
-6.97201	53.0448	BIRADS C	White
1.38588	54.9935	BIRADS C	White
28.0916	11.8044	BIRADS C	White
66.2064	-12.9096	BIRADS B	Black
62.8394	-2.24746	BIRADS C	Black
34.9964	-19.6938	BIRADS B	Black
28.5195	29.7519	BIRADS C	White
-17.5686	-48.424	BIRADS C	Black
14.9253	47.2673	BIRADS A	White
-35.4672	-3.94921	BIRADS B	White
54.8266	-14.8999	BIRADS A	Black
-33.9578	-28.9895	BIRADS C	Black
-2.70077	65.9065	BIRADS C	White
-50.7613	-7.9631	BIRADS B	Black
-26.4214	15.3007	BIRADS C	White
16.3734	-30.7368	BIRADS B	Black
45.4522	20.2549	BIRADS B	White
11.043	-47.6936	BIRADS C	Black
-8.73962	65.0895	BIRADS C	White
66.8022	38.2498	BIRADS B	Black
11.4341	55.7176	BIRADS B	White
-15.2019	-70.7636	BIRADS B	Black
-20.3925	-38.8902	BIRADS C	Black
-55.5816	33.2839	BIRADS A	White
25.3441	19.0753	BIRADS A	White
70.4531	-10.3193	BIRADS B	Black
-45.0359	29.7674	BIRADS B	White
-47.3659	-1.01911	BIRADS B	White
-26.8134	-47.4712	BIRADS C	Black
29.0025	-0.786743	BIRADS C	Black
71.7543	24.3672	BIRADS B	Black
5.33881	37.6871	BIRADS B	Black
23.8773	-40.3555	BIRADS B	Black
-56.7822	8.40514	BIRADS B	White
2.32379	32.7027	BIRADS C	White
11.0873	2.64921	BIRADS C	Black
35.0505	-50.3454	BIRADS C	Black
24.5641	54.6344	BIRADS B	White
-23.9039	36.0774	BIRADS B	White
-34.133	-34.356	BIRADS B	Black
15.7064	-3.79213	BIRADS B	Black
1.20651	-16.1418	BIRADS C	Black
22.0425	60.6033	BIRADS B	White
50.5088	14.1169	BIRADS B	White
-11.1389	63.9062	BIRADS B	White
66.699	35.642	BIRADS B	Black
26.7991	40.9616	BIRADS B	White
19.8012	49.92	BIRADS C	White
15.9802	-10.513	BIRADS C	White
-43.0465	40.3641	BIRADS C	White
1.65408	-28.503	BIRADS C	Black
-57.7129	-13.2935	BIRADS B	Black
65.3478	3.79631	BIRADS B	Black
61.152	12.6902	BIRADS B	Black
25.4917	67.5212	BIRADS C	White
21.0115	-30.7455	BIRADS C	Black
-16.6432	-10.5133	BIRADS B	Black
-6.39273	-24.538	BIRADS B	Black
-2.87054	-50.3163	BIRADS C	Black
26.2758	-44.7061	BIRADS B	Black
-47.3773	-22.3395	BIRADS B	Black
-3.4554	-47.5706	BIRADS B	Black
71.6022	-10.3169	BIRADS B	Black
76.425	-3.2407	BIRADS C	Black
33.451	42.0563	BIRADS C	White
3.64711	46.3569	BIRADS C	White
36.7575	-13.5517	BIRADS A	Black
-30.3746	22.2555	BIRADS B	White
58.8646	-8.71914	BIRADS C	Black
-30.5715	-16.0317	BIRADS B	White
-10.8445	-63.1624	BIRADS A	Black
11.2764	-52.6695	BIRADS B	Black
-30.3498	-51.8077	BIRADS B	Black
-28.479	-55.6247	BIRADS B	Black
-38.3923	-4.04574	BIRADS C	Black
1.40404	-64.9164	BIRADS A	Black
45.5948	-13.2607	BIRADS B	Black
59.186	-8.58779	BIRADS B	Black
30.6246	-64.3958	BIRADS B	Black
-22.8149	55.9456	BIRADS B	White
-14.5506	48.5689	BIRADS B	White
51.9238	-7.0715	BIRADS B	Black
-24.7408	-56.0579	BIRADS A	Black
-18.2927	-74.6627	BIRADS B	Black
66.0398	-7.30691	BIRADS A	Black
1.00714	-2.63696	BIRADS B	White
-49.8374	8.6281	BIRADS B	White
31.5821	-27.4526	BIRADS B	Black
-10.5867	-63.7839	BIRADS A	Black
-19.6119	-19.4613	BIRADS C	Black
45.5432	-16.8068	BIRADS B	Black
28.6348	-64.5021	BIRADS C	Black
9.08079	-11.2313	BIRADS B	Black
11.274	58.967	BIRADS C	White
-26.3872	-53.6678	BIRADS B	Black
61.0514	-10.6339	BIRADS A	Black
49.2174	62.2257	BIRADS A	Black
-31.8348	3.46076	BIRADS C	White
59.9645	44.8333	BIRADS A	Black
43.3013	-56.6673	BIRADS C	Black
41.5756	-28.4513	BIRADS C	Black
-52.3077	-32.0251	BIRADS B	Black
13.6962	-27.2639	BIRADS C	Black
0.102134	56.7101	BIRADS A	White
5.95166	-58.4481	BIRADS B	Black
-17.2162	-44.6953	BIRADS B	Black
9.03676	23.0145	BIRADS C	White
49.953	4.53832	BIRADS A	Black
35.4523	51.5118	BIRADS B	White
22.8491	58.6198	BIRADS B	White
-5.3212	58.324	BIRADS C	White
-7.01066	-42.3751	BIRADS C	Black
-12.1959	-2.69852	BIRADS D	White
70.8603	7.73432	BIRADS A	Black
29.6211	-57.5508	BIRADS B	Black
69.2357	-15.2152	BIRADS B	Black
-5.64691	-14.4033	BIRADS C	Black
-4.44961	-20.8567	BIRADS C	Black
-59.295	6.22843	BIRADS B	White
21.4203	43.1241	BIRADS C	White
73.9501	19.2105	BIRADS C	Black
-35.1304	14.6005	BIRADS C	White
-24.507	36.1797	BIRADS B	White
0.915257	60.0297	BIRADS A	White
-3.6146	-43.98	BIRADS D	Black
9.28989	-58.4023	BIRADS C	Black
-17.7001	17.6765	BIRADS B	White
11.8106	41.0168	BIRADS C	White
-15.1141	53.8916	BIRADS C	White
57.9702	-44.3259	BIRADS C	Black
-1.58806	31.0099	BIRADS C	White
32.0056	-3.57729	BIRADS C	Black
25.4083	-56.398	BIRADS C	Black
-25.9228	-60.876	BIRADS D	Black
-2.02977	-33.9339	BIRADS C	Black
-30.808	-26.6748	BIRADS B	White
1.73289	71.4555	BIRADS B	White
8.26696	-24.9133	BIRADS A	Black
29.1948	4.49093	BIRADS B	White
-26.4921	16.1114	BIRADS B	White
-24.9189	-69.0612	BIRADS A	Black
-8.36599	8.54796	BIRADS B	White
-34.3813	-33.1596	BIRADS B	Black
65.5246	37.3835	BIRADS C	Black
-6.77986	23.8525	BIRADS C	White
28.7272	30.2451	BIRADS C	White
9.13315	17.2865	BIRADS C	White
68.5433	19.1276	BIRADS A	Black
-37.5727	-23.4906	BIRADS C	Black
30.1738	-23.3081	BIRADS A	Black
11.6731	6.71212	BIRADS B	White
-17.3034	53.2782	BIRADS B	White
-22.1829	24.0813	BIRADS C	White
57.7421	41.448	BIRADS C	Black
23.8979	55.8616	BIRADS C	White
17.3895	-17.2638	BIRADS A	Black
-25.5241	-42.9803	BIRADS B	White
-24.7887	-31.2092	BIRADS B	Black
-9.70773	-42.1111	BIRADS C	Black
46.6877	-28.5219	BIRADS B	Black
-30.251	52.4325	BIRADS C	White
-2.32371	-25.8449	BIRADS C	Black
62.6755	24.4629	BIRADS B	Black
64.7743	19.6606	BIRADS B	Black
-54.1711	-40.7149	BIRADS A	Black
-28.2101	39.3684	BIRADS A	White
59.1116	-3.74953	BIRADS A	Black
-58.5499	6.54388	BIRADS C	White
17.3906	58.2799	BIRADS B	White
-59.9027	-16.7497	BIRADS A	Black
24.1864	-66.3131	BIRADS C	White
21.2149	-13.5383	BIRADS B	Black
7.6095	-64.9009	BIRADS C	Black
21.3637	61.0456	BIRADS C	White
-22.477	-68.3997	BIRADS A	Black
-37.5539	-53.2918	BIRADS A	Black
40.0818	-8.07381	BIRADS C	Black
37.0072	56.5024	BIRADS C	White
-25.0858	-6.86625	BIRADS C	Black
-11.1346	58.8564	BIRADS C	White
11.3793	-74.6864	BIRADS B	Black
18.1912	-44.8482	BIRADS C	Black
63.0185	-6.41843	BIRADS C	Black
0.821401	-47.3007	BIRADS B	Black
27.5868	56.8033	BIRADS C	White
-20.1379	14.6745	BIRADS B	White
44.5813	-28.5737	BIRADS B	Black
36.2008	47.1137	BIRADS B	White
-40.5327	43.7907	BIRADS B	White
31.2937	-25.6107	BIRADS B	Black
61.9892	-5.17803	BIRADS B	Black
-23.8495	-14.7066	BIRADS C	Black
-35.2064	60.6308	BIRADS C	White
2.40901	67.1247	BIRADS D	White
52.97	-48.6617	BIRADS B	Black
-32.5672	31.1848	BIRADS A	White
-32.2926	-32.2679	BIRADS C	Black
-23.9929	41.9741	BIRADS A	White
32.8223	-57.6611	BIRADS C	Black
69.4092	11.4335	BIRADS B	Black
-16.0513	-53.5141	BIRADS B	Black
-2.1374	30.57	BIRADS C	White
59.628	12.3495	BIRADS C	Black
-51.3246	39.8924	BIRADS D	White
57.2734	26.3578	BIRADS C	Black
20.4729	12.8856	BIRADS B	White
9.60524	-58.3031	BIRADS C	Black
-3.39561	13.4039	BIRADS B	White
-19.4683	-25.7567	BIRADS C	Black
-8.78552	-5.35368	BIRADS C	Black
5.32489	-45.2328	BIRADS C	Black
-10.5628	7.50874	BIRADS C	White
36.2348	-55.3207	BIRADS C	Black
-20.2034	-64.5545	BIRADS B	Black
41.978	1.22758	BIRADS B	Black
53.0789	-14.5682	BIRADS B	Black
-8.48767	43.0392	BIRADS B	White
63.3668	0.575529	BIRADS B	Black
7.13749	-65.2593	BIRADS C	Black
9.43277	-48.5064	BIRADS C	Black
-21.3485	10.3375	BIRADS C	Black
17.1514	32.2956	BIRADS C	White
-14.0924	25.3349	BIRADS C	White
-24.0605	-70.7571	BIRADS B	Black
-10.271	-39.8027	BIRADS D	Black
35.193	37.5461	BIRADS C	White
-51.3311	8.08111	BIRADS D	Black
-60.3119	-16.8068	BIRADS B	Black
1.19238	-57.7425	BIRADS C	Black
-26.0999	67.7577	BIRADS C	White
-41.6549	-1.82429	BIRADS C	White
-27.5756	23.5886	BIRADS C	White
51.5654	20.7797	BIRADS B	White
-26.6402	-0.0485644	BIRADS B	White
-1.06711	53.1467	BIRADS B	White
0.422976	14.8554	BIRADS B	White
-37.124	29.9597	BIRADS B	White
45.8227	-17.1113	BIRADS A	Black
28.4552	-55.5061	BIRADS B	Black
-55.0514	7.60208	BIRADS B	White
4.24819	49.1087	BIRADS D	White
61.9196	-4.6047	BIRADS A	Black
-34.2158	-23.264	BIRADS B	Black
-67.1976	-8.83573	BIRADS B	White
63.1791	46.0766	BIRADS B	Black
-47.2829	47.1378	BIRADS B	White
-34.3379	34.3635	BIRADS B	White
-19.508	-3.36773	BIRADS A	White
37.4005	-26.3996	BIRADS B	Black
32.2193	-4.7537	BIRADS C	Black
-6.50187	-10.4061	BIRADS B	White
1.09177	-19.1644	BIRADS A	Black
-20.1232	-30.6562	BIRADS D	White
14.1332	34.2077	BIRADS B	White
-49.5129	23.8466	BIRADS B	White
68.4009	18.4819	BIRADS B	Black
33.2079	-13.7024	BIRADS A	Black
32.0153	50.9816	BIRADS C	White
23.685	-52.7895	BIRADS C	Black
-15.8091	-24.7085	BIRADS C	Black
-16.7187	-38.1936	BIRADS B	Black
17.2411	44.7941	BIRADS C	White
-3.18725	-30.5169	BIRADS B	Black
-45.3591	-57.7839	BIRADS A	Black
-32.1961	-37.5861	BIRADS B	Black
66.957	12.6968	BIRADS C	Black
-64.5924	32.7833	BIRADS C	White
-48.6219	48.2149	BIRADS B	White
18.2119	35.3854	BIRADS C	White
-38.1649	27.6131	BIRADS C	White
65.3856	41.64	BIRADS B	Black
11.722	50.7023	BIRADS D	White
-0.98488	-79.3613	BIRADS A	Black
-30.6743	-10.8324	BIRADS C	White
5.40507	60.2791	BIRADS B	White
24.4605	67.2666	BIRADS C	White
40.7041	35.0588	BIRADS B	White
0.908921	-5.97324	BIRADS A	White
-38.46	-55.8637	BIRADS A	Black
-69.4105	-14.627	BIRADS B	Black
-11.2048	65.3476	BIRADS B	White
-7.38995	-64.4427	BIRADS B	Black
-52.5122	-35.8131	BIRADS A	Black
21.9385	66.4681	BIRADS C	White
0.441872	-71.8291	BIRADS C	Black
-30.458	60.9646	BIRADS C	White
-2.47166	-74.5857	BIRADS B	Black
19.5247	46.8431	BIRADS B	White
30.6978	47.6929	BIRADS B	Black
0.583195	60.9631	BIRADS C	White
-36.8706	-19.2602	BIRADS C	Black
-16.3705	-76.2732	BIRADS A	Black
27.5942	19.376	BIRADS C	White
-42.215	23.287	BIRADS D	White
-25.2407	-24.1443	BIRADS C	Black
-33.1449	12.3968	BIRADS C	Black
24.9073	-37.3322	BIRADS B	Black
22.7239	-63.7291	BIRADS A	Black
-29.7676	-14.9281	BIRADS C	White
-6.95881	-77.6586	BIRADS B	Black
-3.77629	12.5847	BIRADS C	White
21.0498	12.1437	BIRADS B	Black
-24.1262	36.9844	BIRADS C	White
38.2452	46.9945	BIRADS B	White
-49.3103	43.0376	BIRADS C	White
25.1854	-66.7575	BIRADS B	Black
-27.0933	66.5228	BIRADS C	White
73.7593	23.401	BIRADS B	Black
51.9054	1.85133	BIRADS B	Black
54.574	13.5714	BIRADS B	Black
19.3008	-24.0916	BIRADS B	Black
-62.8263	-14.841	BIRADS B	Black
73.0246	23.6606	BIRADS B	Black
-23.9177	-4.73723	BIRADS A	White
57.5755	46.7805	BIRADS C	Black
-12.6768	53.6993	BIRADS A	White
20.5936	55.1961	BIRADS B	White
27.9352	7.92669	BIRADS B	White
-11.1886	-46.5784	BIRADS C	Black
-11.1258	-50.5272	BIRADS D	Black
28.974	-25.653	BIRADS B	Black
-41.6213	-61.3853	BIRADS A	Black
28.8339	-44.7679	BIRADS B	Black
-47.7837	-59.0413	BIRADS A	Black
-25.1774	-5.06049	BIRADS B	White
15.321	28.7158	BIRADS B	White
45.5329	-51.2133	BIRADS B	Black
-48.3055	-59.0271	BIRADS A	Black
42.5684	-17.3236	BIRADS B	Black
47.9577	-7.52955	BIRADS C	Black
7.26477	-31.6679	BIRADS C	Black
-40.8743	-37.8917	BIRADS B	Black
-4.85849	-42.1063	BIRADS C	Black
-44.364	-59.5849	BIRADS A	Black
-22.7499	69.331	BIRADS C	White
9.68231	42.4739	BIRADS C	White
-57.5038	-13.121	BIRADS B	Black
57.689	5.47441	BIRADS C	Black
-54.0885	4.83908	BIRADS B	Black
-19.1755	66.0178	BIRADS C	White
5.4823	33.8276	BIRADS C	White
-17.0102	49.9286	BIRADS C	White
57.375	-3.43723	BIRADS A	Black
5.35821	-0.231809	BIRADS C	Black
32.482	60.4213	BIRADS B	White
35.8489	40.7016	BIRADS C	White
-31.9795	-31.5665	BIRADS C	White
39.3109	30.3179	BIRADS C	White
-24.479	53.3665	BIRADS C	White
-56.5976	-3.71156	BIRADS A	White
-8.85883	26.1369	BIRADS D	White
-9.6839	54.9678	BIRADS B	White
53.4502	-15.9762	BIRADS C	Black
-64.2856	32.1915	BIRADS D	White
-30.3961	45.428	BIRADS B	White
-39.2687	42.5006	BIRADS C	White
8.10263	13.6518	BIRADS C	White
-4.7784	-35.7384	BIRADS B	Black
-45.3873	-5.94544	BIRADS B	White
-57.2507	25.3043	BIRADS C	White
25.0711	-68.2094	BIRADS C	Black
-30.3836	18.7171	BIRADS B	White
-17.6273	5.6225	BIRADS C	White
27.2406	17.2666	BIRADS B	White
46.1478	-6.42838	BIRADS B	Black
-16.9284	37.4858	BIRADS C	White
19.1897	-24.5846	BIRADS C	Black
-18.1287	55.6377	BIRADS B	White
70.164	28.1642	BIRADS B	Black
4.95016	-38.9538	BIRADS C	Black
-45.3412	55.094	BIRADS B	White
-6.94823	70.7158	BIRADS C	White
50.1228	-5.49267	BIRADS A	Black
58.0761	15.1187	BIRADS C	Black
-28.8561	45.976	BIRADS B	White
-31.0721	-47.5472	BIRADS D	Black
56.1437	51.3283	BIRADS A	Black
-28.0005	65.0453	BIRADS B	White
-25.1602	64.0605	BIRADS D	White
-32.63	54.8419	BIRADS B	White
21.9633	-47.5228	BIRADS C	Black
-30.3459	-63.0739	BIRADS A	Black
4.84117	-16.807	BIRADS C	Black
73.2617	16.4518	BIRADS B	Black
29.7886	10.1389	BIRADS A	White
68.0762	-9.26121	BIRADS C	Black
26.6318	-36.3716	BIRADS B	Black
-12.7447	50.4874	BIRADS C	White
58.0575	18.5282	BIRADS B	Black
-6.24896	56.8042	BIRADS B	White
9.332	-44.4852	BIRADS B	Black
60.3549	-12.0489	BIRADS B	Black
36.312	9.93394	BIRADS C	Black
52.1426	16.8717	BIRADS B	Black
-26.2039	-24.6894	BIRADS C	White
-32.1938	-46.8647	BIRADS D	Black
-13.9725	-38.7425	BIRADS C	Black
-28.0622	10.5438	BIRADS C	White
0.219753	-2.04378	BIRADS B	Black
24.9413	29.477	BIRADS B	White
-29.5991	19.2561	BIRADS B	Black
-42.2382	35.7199	BIRADS D	White
21.9728	16.9538	BIRADS C	White
-23.84	54.9776	BIRADS B	White
3.43219	-65.3187	BIRADS B	Black
-28.4518	-41.5204	BIRADS B	Black
-37.3958	-8.51185	BIRADS C	White
17.5111	0.505869	BIRADS C	Black
13.3361	54.8315	BIRADS C	White
46.2395	11.5413	BIRADS B	Black
45.236	-1.18142	BIRADS A	Black
56.7039	-3.77274	BIRADS A	Black
40.4045	37.4962	BIRADS B	White
-27.4427	12.446	BIRADS C	Black
-57.6958	29.1595	BIRADS B	White
42.3018	-27.0912	BIRADS C	Black
-2.68951	40.2234	BIRADS C	White
-6.50156	56.4807	BIRADS B	White
-38.6276	-44.4445	BIRADS D	Black
-50.0229	-38.2913	BIRADS C	Black
7.38117	-29.9616	BIRADS A	Black
-9.24843	-36.9141	BIRADS C	Black
0.457677	11.5893	BIRADS C	White
-13.3386	-28.3204	BIRADS C	Black
-6.47637	-20.5472	BIRADS A	White
28.3682	-21.3854	BIRADS C	Black
16.7905	56.7498	BIRADS B	White
48.2132	0.494505	BIRADS A	Black
-9.2709	-61.6404	BIRADS C	Black
-40.1729	45.5664	BIRADS C	White
24.7939	-40.1433	BIRADS B	Black
51.7131	-40.9966	BIRADS B	Black
-7.2497	-10.4859	BIRADS C	Black
57.4039	-44.9176	BIRADS C	Black
-8.09504	39.1612	BIRADS B	White
-23.8339	-14.572	BIRADS C	Black
-14.6495	-9.27639	BIRADS B	White
21.3736	60.909	BIRADS C	White
-29.2703	-25.5932	BIRADS B	Black
-52.6986	31.6471	BIRADS C	White
-16.8294	18.145	BIRADS C	White
-32.9517	30.494	BIRADS C	White
20.4431	-28.7076	BIRADS B	Black
0.4497	-58.4223	BIRADS D	Black
36.8855	-15.6821	BIRADS B	Black
-21.6982	19.7873	BIRADS C	White
-40.0679	34.5974	BIRADS B	White
-30.8323	-62.5469	BIRADS B	Black
33.5725	-1.119	BIRADS A	Black
17.7557	34.9038	BIRADS B	White
-10.3701	-49.7701	BIRADS C	Black
70.7484	2.12099	BIRADS B	Black
-2.57333	-79.1711	BIRADS B	Black
-6.62693	-65.607	BIRADS B	Black
48.8257	-18.6145	BIRADS A	Black
6.25217	9.12296	BIRADS B	White
15.4372	-43.2648	BIRADS B	Black
-57.5839	-44.5727	BIRADS B	White
-67.0576	-24.9561	BIRADS A	Black
31.9739	-30.8894	BIRADS B	Black
-22.4305	-58.3511	BIRADS B	Black
-7.99895	52.2031	BIRADS C	White
-37.4324	60.0702	BIRADS B	White
22.9715	-36.1686	BIRADS A	Black
32.3288	-44.0664	BIRADS C	Black
-4.30691	2.01861	BIRADS C	White
-55.6107	4.34312	BIRADS A	Black
-47.2256	-21.6108	BIRADS C	Black
-31.3907	-19.6393	BIRADS B	Black
20.2599	-51.033	BIRADS B	Black
-21.4449	32.6612	BIRADS B	White
-33.7605	15.1923	BIRADS B	White
52.1457	18.2627	BIRADS A	White
47.4094	-38.2132	BIRADS B	Black
12.0164	-66.017	BIRADS A	Black
73.8702	-7.15509	BIRADS B	Black
5.01771	32.735	BIRADS B	White
36.8201	-15.1939	BIRADS C	Black
-14.0101	-41.0333	BIRADS C	Black
62.6992	-4.72313	BIRADS C	Black
-49.0335	51.2885	BIRADS A	White
38.5846	31.2061	BIRADS B	White
55.1929	-2.20351	BIRADS A	Black
10.9875	25.7573	BIRADS C	White
-32.1514	8.65564	BIRADS C	White
5.42598	-29.4123	BIRADS B	Black
-24.3776	61.3054	BIRADS C	White
36.6025	-38.0928	BIRADS C	Black
-33.4532	25.062	BIRADS B	Black
10.4959	57.1972	BIRADS C	White
-17.5035	-25.6263	BIRADS B	Black
1.75136	-26.7713	BIRADS B	Black
31.2684	-67.016	BIRADS B	Black
-25.2956	49.5969	BIRADS A	White
-14.5483	-29.6571	BIRADS B	White
56.7342	-5.8641	BIRADS A	Black
0.506507	-25.2818	BIRADS A	Black
-26.4985	-29.8309	BIRADS C	Black
0.384761	-70.071	BIRADS B	Black
-6.39064	38.7491	BIRADS B	White
8.63932	-41.0259	BIRADS B	Black
-35.8138	32.5703	BIRADS C	White
11.4804	72.0415	BIRADS C	White
-58.4736	24.9247	BIRADS C	White
-12.6711	-15.2488	BIRADS A	White
-20.4599	58.0081	BIRADS B	White
6.45856	-66.8948	BIRADS C	Black
31.7762	54.8174	BIRADS A	White
57.7127	29.1899	BIRADS C	Black
2.7529	19.3404	BIRADS C	White
-27.2256	12.4002	BIRADS C	Black
-6.5874	36.9804	BIRADS C	White
-7.39337	-64.5147	BIRADS B	Black
-12.7085	-15.4249	BIRADS B	Black
-7.96455	23.6016	BIRADS C	White
26.2184	-14.2601	BIRADS A	Black
6.80393	-5.22078	BIRADS C	White
-7.02466	-34.2515	BIRADS B	Black
-32.3102	-23.8004	BIRADS B	White
-35.3362	67.1739	BIRADS B	White
-3.20896	-53.0957	BIRADS B	Black
28.9689	41.2715	BIRADS C	White
2.22444	-16.3653	BIRADS D	Black
-13.3615	-55.0981	BIRADS C	Black
-26.8017	3.1495	BIRADS C	Black
17.4484	-68.709	BIRADS B	Black
-67.9898	-23.5968	BIRADS A	White
-22.2921	-69.6508	BIRADS B	Black
40.6915	12.7854	BIRADS B	White
-46.7071	8.81214	BIRADS B	White
12.9586	72.1069	BIRADS D	White
2.68902	-3.98757	BIRADS B	Black
-72.0925	4.14251	BIRADS D	White
19.4219	-29.49	BIRADS B	Black
-17.2502	-26.1821	BIRADS B	White
3.23259	-28.0844	BIRADS B	Black
-16.2379	40.1571	BIRADS A	White
31.291	-24.3667	BIRADS B	Black
17.6887	-19.3996	BIRADS A	Black
65.7612	-2.4533	BIRADS C	Black
21.0414	58.0256	BIRADS C	White
8.32031	36.4939	BIRADS B	White
22.4527	64.3269	BIRADS C	White
-1.79677	52.6409	BIRADS B	White
-35.6679	40.0754	BIRADS B	White
-23.8832	58.5355	BIRADS B	White
0.0983417	49.7117	BIRADS C	White
12.0971	68.0759	BIRADS B	White
10.1926	-16.9154	BIRADS D	Black
-34.3206	44.072	BIRADS A	White
22.2056	53.4069	BIRADS B	White
4.67769	-49.7108	BIRADS C	Black
20.8456	50.9494	BIRADS B	White
-59.8124	7.27288	BIRADS B	Black
-68.0557	16.2819	BIRADS B	White
24.1488	67.8187	BIRADS C	White
7.23483	12.2724	BIRADS C	Black
3.08099	4.85727	BIRADS A	White
-20.126	-48.2904	BIRADS B	Black
-18.1661	-75.6171	BIRADS B	Black
32.2556	44.4939	BIRADS C	White
37.9796	-7.30562	BIRADS C	Black
-16.7644	-1.83772	BIRADS B	Black
39.2218	-11.4619	BIRADS B	Black
-29.1557	63.9197	BIRADS C	White
66.2085	-12.0921	BIRADS B	Black
-33.694	10.2371	BIRADS C	Black
9.01957	52.3779	BIRADS B	White
42.6211	-0.693806	BIRADS B	Black
36.9212	-56.7595	BIRADS C	Black
-7.3623	61.1105	BIRADS C	White
69.4901	27.1254	BIRADS C	Black
34.2185	-45.069	BIRADS B	Black
24.4668	-13.7697	BIRADS C	Black
17.3806	-46.4435	BIRADS C	Black
30.8421	39.6871	BIRADS C	White
-17.767	-35.8603	BIRADS B	Black
56.1842	50.9937	BIRADS A	Black
-0.125276	-71.9231	BIRADS C	Black
72.0746	20.3798	BIRADS B	Black
-66.2687	10.3824	BIRADS C	White
57.1898	43.6859	BIRADS A	White
28.6886	-1.34351	BIRADS B	Black
14.107	-10.9985	BIRADS C	Black
-19.8319	68.7286	BIRADS B	White
18.505	39.5937	BIRADS C	White
46.5591	20.4154	BIRADS B	White
41.6587	-59.7594	BIRADS B	Black
-49.9315	51.8689	BIRADS C	White
-31.0044	59.9876	BIRADS D	White
21.2609	23.0922	BIRADS B	White
3.1607	42.3022	BIRADS B	White
40.029	26.424	BIRADS C	White
-66.7022	-8.23356	BIRADS B	Black
43.3328	-36.731	BIRADS C	Black
31.2514	-50.8706	BIRADS C	Black
-23.801	8.17127	BIRADS B	White
74.9567	14.3763	BIRADS A	Black
-55.3508	2.83045	BIRADS A	Black
-49.0631	-21.3901	BIRADS A	White
-31.7156	-14.6333	BIRADS B	White
-4.9502	-45.2207	BIRADS B	Black
31.2812	44.0388	BIRADS B	White
30.2512	-21.0505	BIRADS C	Black
19.1709	37.3461	BIRADS C	White
-1.47084	-63.3409	BIRADS B	Black
-1.9617	-3.99179	BIRADS A	Black
-38.6107	-13.0413	BIRADS B	White
4.99312	67.5617	BIRADS C	White
57.0823	-3.8336	BIRADS A	Black
-14.3229	-1.76862	BIRADS C	Black
-61.8825	8.22596	BIRADS B	Black
50.2693	3.41712	BIRADS A	Black
30.9457	-67.1337	BIRADS B	Black
-17.2696	-6.2894	BIRADS A	Black
35.0072	-31.9255	BIRADS B	Black
-11.504	28.0595	BIRADS C	White
-14.9116	-15.7996	BIRADS C	Black
12.5735	1.21572	BIRADS A	White
71.7305	-7.51891	BIRADS C	Black
-43.797	-62.6954	BIRADS A	Black
36.9542	-16.2126	BIRADS B	Black
19.7362	60.993	BIRADS C	White
-12.6489	25.1404	BIRADS C	White
-39.9061	-41.6475	BIRADS B	Black
18.0544	-2.0662	BIRADS C	Black
45.1721	-30.4156	BIRADS B	Black
-16.1913	-5.53923	BIRADS C	White
-2.26514	-44.4356	BIRADS D	Black
-66.929	-11.7194	BIRADS A	White
48.4821	-9.80583	BIRADS B	Black
-31.7664	-24.5017	BIRADS A	Black
31.6007	48.1905	BIRADS D	White
77.3955	14.0457	BIRADS C	Black
8.70938	57.7966	BIRADS C	White
-67.8889	-24.6153	BIRADS B	White
-53.5881	43.1023	BIRADS C	White
-62.4637	-18.4508	BIRADS B	Black
-37.817	18.2827	BIRADS C	White
-24.6796	-48.705	BIRADS B	Black
45.6243	-23.7892	BIRADS A	Black
-12.4777	-39.1633	BIRADS D	Black
32.1899	-18.7659	BIRADS C	Black
21.8751	12.9768	BIRADS B	White
-35.3404	-32.9936	BIRADS B	Black
58.9798	35.2855	BIRADS A	Black
41.8589	4.72897	BIRADS B	Black
-15.016	-14.7922	BIRADS C	White
25.198	10.7169	BIRADS B	White
-23.8507	36.9511	BIRADS A	Black
35.3189	-9.44202	BIRADS C	Black
-27.184	44.67	BIRADS A	White
-12.6344	0.972336	BIRADS C	White
-46.0868	-61.3377	BIRADS A	Black
-63.6531	-15.7988	BIRADS A	White
-1.60346	-6.78144	BIRADS B	White
-37.4206	23.2001	BIRADS C	White
-4.22191	58.9558	BIRADS B	White
-50.7402	49.7503	BIRADS B	White
-0.428456	31.9522	BIRADS C	White
-32.7746	-48.8654	BIRADS D	White
20.688	-18.7754	BIRADS A	Black
-4.74342	-22.0256	BIRADS A	Black
29.1403	-64.1342	BIRADS B	Black
-57.8143	30.551	BIRADS B	Black
-7.26841	28.6871	BIRADS C	White
-1.25831	-61.36	BIRADS C	Black
54.8982	-5.54294	BIRADS A	Black
-54.1142	-20.4659	BIRADS D	Black
-38.9867	-24.7245	BIRADS C	Black
51.0639	-38.8928	BIRADS C	Black
-30.4081	-23.5206	BIRADS B	White
45.5601	-54.3868	BIRADS C	Black
42.6919	-55.4012	BIRADS D	Black
61.5866	13.3291	BIRADS A	Black
50.1268	-40.1003	BIRADS B	Black
-17.6709	-66.1428	BIRADS B	Black
-24.0614	54.5838	BIRADS B	White
-10.2288	-6.98274	BIRADS B	Black
44.347	-0.895132	BIRADS B	Black
-30.8595	41.4986	BIRADS A	White
21.7121	57.5177	BIRADS C	White
-7.31287	-1.04977	BIRADS D	Black
-5.77468	57.7338	BIRADS B	White
60.0156	-13.5737	BIRADS A	Black
19.2551	60.3636	BIRADS B	White
-20.2042	29.3991	BIRADS B	White
-9.05625	-5.84859	BIRADS C	Black
7.67291	21.79	BIRADS B	White
31.4126	-49.8076	BIRADS C	Black
34.7152	7.37668	BIRADS C	Black
41.0531	42.5706	BIRADS B	White
-61.3503	-4.14804	BIRADS A	White
-41.1383	28.1818	BIRADS A	White
-29.618	-32.599	BIRADS C	Black
33.1737	55.8962	BIRADS C	White
39.0542	-5.65074	BIRADS C	Black
-13.994	-35.6183	BIRADS C	Black
-28.7717	66.8663	BIRADS B	White
22.4118	42.4008	BIRADS C	White
-8.80324	14.8566	BIRADS C	White
-7.3083	-32.5469	BIRADS C	Black
10.0405	65.8302	BIRADS B	White
36.3011	-53.8719	BIRADS C	Black
4.48786	-10.8042	BIRADS A	Black
-13.3154	-50.717	BIRADS D	Black
18.8606	60.8406	BIRADS B	White
-33.9347	-34.4087	BIRADS B	Black
10.7754	-61.4121	BIRADS B	Black
55.0693	-23.558	BIRADS C	Black
-10.3774	11.5755	BIRADS C	Black
37.6195	35.578	BIRADS B	White
69.6906	20.4216	BIRADS B	Black
-27.0489	19.7039	BIRADS C	White
-53.5464	-19.9704	BIRADS B	White
-4.7616	38.6929	BIRADS B	White
-32.2543	32.3559	BIRADS B	White
-47.1893	49.0822	BIRADS B	White
20.9043	21.1849	BIRADS C	White
-6.71064	-33.382	BIRADS C	Black
32.8029	47.32	BIRADS C	White
21.2312	-27.5778	BIRADS C	Black
23.222	65.4716	BIRADS B	White
-41.8413	54.1002	BIRADS C	White
-15.5692	-12.7637	BIRADS A	Black
-19.0485	-66.7544	BIRADS A	Black
6.14662	-37.1193	BIRADS B	Black
-22.8672	1.14537	BIRADS C	White
-52.3904	-36.9074	BIRADS A	Black
32.92	-34.008	BIRADS C	Black
-25.9124	-54.4819	BIRADS B	Black
-5.65036	-40.9656	BIRADS C	Black
26.043	-52.2569	BIRADS C	Black
12.8703	-27.189	BIRADS C	Black
41.4785	-48.6547	BIRADS C	Black
-13.8569	18.9987	BIRADS B	White
22.0469	67.1636	BIRADS C	White
12.9348	-53.4073	BIRADS C	Black
-15.5906	-11.4612	BIRADS A	White
0.890368	31.509	BIRADS B	White
-10.9758	-62.1502	BIRADS B	Black
-19.7177	-57.9696	BIRADS C	Black
11.5318	-66.9157	BIRADS B	Black
64.2389	-16.1106	BIRADS B	Black
14.1277	-62.8173	BIRADS B	Black
18.4592	38.8545	BIRADS C	White
1.04977	-13.8814	BIRADS C	Black
43.1707	-0.0805472	BIRADS A	Black
-17.5551	-60.4475	BIRADS B	Black
28.1521	60.1677	BIRADS C	White
-46.8363	9.48703	BIRADS B	White
-25.3711	6.15861	BIRADS C	Black
-3.85689	39.8547	BIRADS C	White
60.0366	30.7416	BIRADS B	Black
31.8575	39.6624	BIRADS C	White
-46.5288	-31.0676	BIRADS D	Black
41.8757	14.532	BIRADS B	Black
53.2592	59.2194	BIRADS B	Black
-39.131	47.3798	BIRADS C	White
-5.85349	8.4116	BIRADS C	White
-42.4959	49.1394	BIRADS C	White
7.08829	-28.3343	BIRADS A	Black
-16.1885	-38.064	BIRADS C	Black
26.1887	0.914521	BIRADS B	Black
-13.6728	41.9737	BIRADS C	White
-11.7581	-77.6347	BIRADS A	Black
23.9753	24.1336	BIRADS C	Black
-54.6258	12.2239	BIRADS B	White
53.1248	-31.6409	BIRADS C	Black
45.941	20.4529	BIRADS B	White
40.5916	30.5257	BIRADS C	White
-44.3633	31.7701	BIRADS B	Black
-52.368	-51.8735	BIRADS B	White
-9.1757	-61.1096	BIRADS C	Black
-14.212	5.07517	BIRADS B	White
6.59479	8.18848	BIRADS C	White
29.9546	-35.525	BIRADS C	Black
-27.2393	66.6479	BIRADS D	White
52.0972	18.054	BIRADS B	White
-44.5884	12.1596	BIRADS A	White
19.634	-27.9399	BIRADS B	Black
-60.6933	21.877	BIRADS C	White
-2.38814	60.6033	BIRADS A	White
-9.75889	-77.4937	BIRADS B	Black
9.57187	-40.8978	BIRADS C	Black
30.0404	-10.2764	BIRADS B	Black
69.0909	33.0264	BIRADS B	Black
6.19093	-5.92478	BIRADS D	Black
-57.5528	-44.543	BIRADS A	White
-38.0922	-18.1951	BIRADS C	White
15.5639	57.707	BIRADS B	White
-22.1261	-27.6512	BIRADS D	Black
6.14615	-6.19787	BIRADS D	Black
-57.3136	3.83775	BIRADS A	White
2.8277	48.488	BIRADS C	White
24.8981	-67.4264	BIRADS C	Black
44.148	9.20004	BIRADS A	Black
11.1256	66.8494	BIRADS B	White
-37.4254	4.78081	BIRADS B	White
-2.29604	2.48994	BIRADS C	Black
28.61	-46.0583	BIRADS B	Black
35.2377	40.1595	BIRADS B	White
-21.0538	-7.25718	BIRADS B	Black
35.955	-25.9871	BIRADS A	Black
59.2585	11.3801	BIRADS A	Black
2.09439	19.632	BIRADS A	White
4.61872	64.9491	BIRADS C	White
-11.5621	40.4674	BIRADS A	White
22.0265	66.112	BIRADS B	White
15.7496	-67.7039	BIRADS B	Black
36.145	58.3783	BIRADS B	White
4.15861	3.02254	BIRADS B	White
-27.5388	33.9514	BIRADS B	White
-15.9435	6.5079	BIRADS C	White
64.6367	-13.1773	BIRADS B	Black
4.84084	-22.3225	BIRADS A	White
-71.1288	2.32201	BIRADS C	Black
20.0042	26.5387	BIRADS B	White
11.1442	-74.0534	BIRADS A	Black
-42.993	11.6099	BIRADS B	White
51.8685	57.407	BIRADS A	Black
66.208	-6.52338	BIRADS A	Black
-34.0501	-16.8542	BIRADS B	Black
34.4618	-48.0614	BIRADS C	Black
31.9444	5.57894	BIRADS C	Black
-26.5595	-54.6046	BIRADS B	Black
-26.4774	-55.3681	BIRADS B	Black
-21.6424	23.0847	BIRADS B	White
6.75714	34.1579	BIRADS C	White
-15.4388	-23.3449	BIRADS C	Black
11.3628	-6.63928	BIRADS C	Black
15.5883	63.5605	BIRADS B	White
-38.672	-53.9052	BIRADS A	Black
-61.3169	8.06141	BIRADS A	Black
1.80107	65.1509	BIRADS B	White
27.3594	-19.0026	BIRADS A	Black
-62.5351	15.0459	BIRADS B	White
7.53113	-10.091	BIRADS B	Black
-10.7303	-35.1015	BIRADS C	Black
-12.9145	-51.2547	BIRADS C	Black
53.4726	14.1373	BIRADS C	Black
-10.5235	32.556	BIRADS C	White
-9.53135	-16.3825	BIRADS D	Black
-51.4116	50.2559	BIRADS C	White
14.0298	-53.9359	BIRADS B	Black
-20.3322	67.9331	BIRADS C	White
56.7945	-19.1081	BIRADS B	Black
18.0627	-15.4744	BIRADS B	Black
-5.68794	-51.9493	BIRADS B	Black
-29.2053	-61.6932	BIRADS B	Black
-39.5978	-14.8854	BIRADS B	White
-13.5814	-71.1023	BIRADS B	Black
60.311	-30.6531	BIRADS C	Black
-26.488	-23.1657	BIRADS C	Black
-33.1399	-8.54475	BIRADS B	Black
26.9961	-46.6877	BIRADS C	Black
-0.49364	40.7404	BIRADS C	White
-14.8416	44.5235	BIRADS B	White
56.1425	-45.2878	BIRADS B	Black
-9.86644	-78.6111	BIRADS B	Black
29.8999	41.7865	BIRADS C	White
61.6507	-9.49416	BIRADS B	Black
-64.2056	22.763	BIRADS D	Black
4.37139	58.7765	BIRADS B	White
39.856	-20.5784	BIRADS B	Black
-46.1211	-5.01354	BIRADS D	White
5.97144	-30.8594	BIRADS C	Black
6.26175	-45.8645	BIRADS C	Black
27.3404	30.343	BIRADS B	White
-32.1559	16.2989	BIRADS C	White
-20.3299	68.2864	BIRADS B	White
22.9167	-64.0569	BIRADS B	Black
70.6448	-6.10049	BIRADS B	Black
-31.5259	35.405	BIRADS B	White
-44.736	-21.8056	BIRADS D	Black
-43.7728	-25.2715	BIRADS C	White
-40.858	2.63622	BIRADS B	Black
56.646	-42.8174	BIRADS C	Black
38.9078	35.7542	BIRADS C	White
-37.0788	51.4006	BIRADS C	Black
17.8099	9.65372	BIRADS C	White
21.9914	-17.5425	BIRADS A	Black
69.0161	-3.04545	BIRADS C	Black
49.3589	-10.0194	BIRADS B	Black
-45.3043	-37.2646	BIRADS B	White
14.2241	-17.1195	BIRADS B	Black
76.0663	14.3421	BIRADS B	Black
37.9879	38.1386	BIRADS C	White
-18.055	-24.8266	BIRADS B	Black
71.7028	25.8622	BIRADS A	Black
-22.8885	11.6615	BIRADS B	White
40.3747	-29.3434	BIRADS B	Black
-15.7383	16.1015	BIRADS C	White
-3.70017	69.4567	BIRADS C	White
-5.38703	48.4289	BIRADS D	White
19.4986	-8.22469	BIRADS A	Black
-50.1779	9.88772	BIRADS B	Black
-32.7396	30.7899	BIRADS A	White
40.2098	-1.97859	BIRADS C	Black
71.9277	4.80253	BIRADS C	Black
16.1273	-61.3987	BIRADS C	Black
9.46374	61.2718	BIRADS B	White
-12.9033	-28.1722	BIRADS B	Black
32.0422	48.0892	BIRADS C	White
45.8812	-19.2501	BIRADS A	Black
-42.7514	-20.0634	BIRADS B	Black
-49.5722	23.6843	BIRADS A	White
58.8459	4.06162	BIRADS A	Black
-49.0373	11.072	BIRADS A	White
19.4825	22.5105	BIRADS B	White
57.1049	52.0758	BIRADS A	Black
41.3534	18.7687	BIRADS B	White
3.1071	25.1981	BIRADS B	White
17.1154	-5.94906	BIRADS A	Black
30.8879	-42.6473	BIRADS B	Black
-65.1936	-12.6025	BIRADS A	White
26.038	-19.0235	BIRADS A	Black
-53.2845	36.033	BIRADS C	White
-11.7969	-20.6847	BIRADS C	Black
-11.8015	18.8319	BIRADS B	White
13.5287	-7.40911	BIRADS B	Black
70.0226	6.41707	BIRADS B	Black
12.9452	-39.2558	BIRADS C	Black
75.8486	-3.34479	BIRADS C	Black
-23.1381	15.3885	BIRADS C	White
31.9503	-19.9814	BIRADS C	Black
24.2123	20.864	BIRADS B	White
-18.9206	-0.842085	BIRADS A	White
46.1611	-47.9041	BIRADS C	Black
66.7855	33.1678	BIRADS B	Black
-53.6461	-25.2228	BIRADS D	Black
-30.9996	-14.334	BIRADS D	White
-64.3885	-15.1169	BIRADS B	Black
52.2978	-22.9776	BIRADS B	Black
-34.5925	32.8932	BIRADS B	Black
19.1567	-31.879	BIRADS C	Black
3.66963	-45.1566	BIRADS C	Black
36.349	-61.3737	BIRADS C	Black
-28.2247	-0.00298496	BIRADS C	Black
46.9151	-16.146	BIRADS C	Black
69.6762	-11.1606	BIRADS B	Black
59.8755	8.50949	BIRADS D	Black
-0.278105	74.4355	BIRADS C	White
-59.2455	-20.1268	BIRADS B	Black
49.6909	-12.4593	BIRADS B	Black
-50.2015	24.8852	BIRADS B	White
-18.4327	-29.9408	BIRADS C	Black
-8.97283	41.986	BIRADS B	White
35.259	48.5076	BIRADS B	White
-8.58912	58.7423	BIRADS B	White
-20.7957	-2.08457	BIRADS A	White
51.4425	6.79491	BIRADS B	Black
20.6007	-61.163	BIRADS D	Black
62.571	8.37428	BIRADS B	Black
-28.9386	59.0239	BIRADS C	White
-50.5721	24.8637	BIRADS A	White
-36.8272	7.17987	BIRADS C	White
59.4663	-3.31936	BIRADS B	Black
-31.6769	17.3368	BIRADS B	White
21.2531	42.5315	BIRADS C	White
62.0556	45.8024	BIRADS C	Black
-19.9134	71.241	BIRADS B	White
13.3079	73.2381	BIRADS C	White
23.88	16.823	BIRADS B	White
-16.301	-11.3953	BIRADS B	White
-5.99118	57.7109	BIRADS B	White
-69.0625	5.81067	BIRADS D	White
36.6	43.7164	BIRADS B	White
42.3785	34.9013	BIRADS C	White
-0.92114	-59.9792	BIRADS C	Black
-51.1465	-16.5106	BIRADS B	White
14.7094	-58.409	BIRADS B	Black
60.7431	42.0744	BIRADS A	Black
-3.50934	-42.7011	BIRADS D	Black
11.233	9.04237	BIRADS C	White
-5.48382	-20.8089	BIRADS B	Black
-41.2751	51.4337	BIRADS C	White
17.9468	-9.46525	BIRADS B	Black
-62.934	-20.7499	BIRADS B	Black
41.0045	42.6842	BIRADS B	White
-25.1306	68.0129	BIRADS C	White
11.1592	66.0228	BIRADS B	White
-1.59691	-36.7127	BIRADS C	Black
18.7516	-17.2032	BIRADS B	Black
-35.0036	60.4729	BIRADS C	White
-41.7253	14.7684	BIRADS C	White
59.3798	-23.151	BIRADS C	Black
-38.7068	-5.83448	BIRADS B	Black
-45.0993	18.5004	BIRADS C	White
-21.7481	-75.2898	BIRADS A	Black
-48.8206	-14.1504	BIRADS C	White
-41.7936	29.5357	BIRADS A	White
67.7208	-10.4641	BIRADS C	Black
-6.10111	38.8249	BIRADS B	White
-12.211	36.883	BIRADS C	White
-51.7217	48.8457	BIRADS C	White
-20.2221	16.5583	BIRADS B	White
21.6691	-8.25919	BIRADS C	Black
4.37395	22.656	BIRADS B	White
-11.9509	-34.6244	BIRADS C	Black
-1.39675	-23.1697	BIRADS C	Black
52.3872	-23.1261	BIRADS A	Black
-28.3583	44.1941	BIRADS B	White
65.3836	41.6712	BIRADS B	Black
62.6044	25.5743	BIRADS A	Black
13.1544	-36.5493	BIRADS B	Black
-46.3965	37.7735	BIRADS B	White
-29.8244	-29.5704	BIRADS B	Black
35.9158	57.1495	BIRADS C	White
8.5795	-9.83953	BIRADS C	Black
11.1042	-43.3546	BIRADS C	Black
-30.3554	42.8835	BIRADS C	White
-53.9871	16.5001	BIRADS B	White
-43.0916	-22.4209	BIRADS C	White
-0.475444	-55.2406	BIRADS B	Black
5.3752	27.8428	BIRADS C	White
28.883	-33.5673	BIRADS C	Black
64.0593	6.99911	BIRADS B	Black
58.2389	46.5276	BIRADS B	Black
-62.6186	-20.5092	BIRADS B	Black
-14.7159	57.8415	BIRADS C	White
-16.9542	-10.1485	BIRADS B	White
7.41205	23.2248	BIRADS C	White
-55.4277	3.17616	BIRADS B	White
-17.8765	34.1725	BIRADS B	White
7.57231	-14.5296	BIRADS C	Black
-25.6858	-42.8145	BIRADS C	Black
-38.3078	45.1966	BIRADS A	White
8.99511	-42.6217	BIRADS C	Black
-9.94681	32.5358	BIRADS C	White
18.1046	-40.8424	BIRADS B	Black
36.8272	-57.0946	BIRADS C	Black
-50.816	6.51278	BIRADS C	White
12.9237	-57.0076	BIRADS B	Black
18.3601	10.324	BIRADS C	Black
35.5464	53.0439	BIRADS B	White
22.8607	46.1267	BIRADS B	White
1.26983	-25.3033	BIRADS B	Black
5.76871	57.8056	BIRADS B	White
-14.8029	-13.3331	BIRADS B	White
-31.1828	-0.997613	BIRADS C	White
55.6756	-44.2129	BIRADS B	Black
13.5006	-35.3928	BIRADS B	Black
9.11271	42.1829	BIRADS D	White
-30.1194	-53.3567	BIRADS C	Black
[truncated: 18,686 more rows]
